# Supplementary material for: A metagenome-wide study of the gut virome in chronic kidney disease
Source: Theranostics. 2025 Jan 2;15(5):1642–61. doi: 10.7150/thno.101601 (PMC11780533; doi:10.7150/thno.101601)
Supplement: Supplementary file 1 — Supplementary Additional file 1: Table S1. Statistics of data production, metagenomic assembly, and viral contig prediction for 715 samples used in this study. Table S2. The CheckV-evaluated result of 45,849 vOTUs. Table S3. Detailed information of the vOTU catalogue integrating at the family level. Table S4. Detailed information of 4,649 CKD-associated vOTUs. Table S5. Detailed information of the viral AMGs occurred in the CKD-enriched and HC-enriched vOTUs. Table S6. Detailed information of the external studies. [file thnov15p1642s1.xlsx]

## Sheet: Table S1
Table S1. Statistics of data production, metagenomic assembly, and viral contig prediction for 715 samples used in this study.
Sample ID	Cohort	Sample group	Number of clean reads	Data amount (Gbp)	# of contigs (>=5000bp)	Total contig length	N50 length	N90 length	Max length	Min length	% G+C content	# of identified viruses	# of identified proviruses	% reads mapped into the viral catalog
CKD001	Shanghai	CKD	119027708	17.85	5561	107838993	35941	7129	483832	5000	47.2	195	57	14.457
CKD002	Shanghai	CKD	84595710	12.69	4862	125680353	55115	9057	704307	5001	42.99	125	41	16.422
CKD003	Shanghai	CKD	86037548	12.91	10184	199802017	34116	7247	518734	5000	45.94	317	86	19.526
CKD004	Shanghai	CKD	92983334	13.95	2301	83648483	93844	12286	970072	5000	46.52	60	33	6.197
CKD005	Shanghai	CKD	91318534	13.7	4116	129939467	75580	10473	672946	5002	46.39	135	61	26.927
CKD006	Shanghai	CKD	87690330	13.15	11227	206260673	30537	6989	647521	5000	45.69	305	76	17.177
CKD007	Shanghai	CKD	92161442	13.82	8586	179155864	36394	7599	1529533	5000	44.29	271	84	18.121
CKD008	Shanghai	CKD	90474542	13.57	4081	87072919	42838	7542	1564449	5001	42.77	96	67	13.906
CKD009	Shanghai	CKD	89500912	13.43	8638	177436226	36601	7557	628841	5000	47.05	242	100	12.473
CKD010	Shanghai	CKD	85176858	12.78	7877	162992157	34225	7955	486483	5000	44.19	165	66	15.699
CKD011	Shanghai	CKD	94093706	14.11	13013	236601215	30382	6914	574546	5000	45.82	352	139	16.055
CKD012	Shanghai	CKD	85827488	12.87	6961	126290567	29929	6936	699342	5000	45.89	169	53	16.77
CKD013	Shanghai	CKD	93571466	14.04	7871	179887656	47946	7905	861852	5000	46.02	243	67	18.294
CKD014	Shanghai	CKD	90078126	13.51	4732	123515357	55261	8871	1019019	5000	45.17	99	55	13.783
CKD015	Shanghai	CKD	93067240	13.96	9038	166649618	28573	7352	407853	5000	45.35	235	69	16.711
CKD016	Shanghai	CKD	98546752	14.78	10996	214569581	31173	7632	596012	5001	49.18	209	98	16.272
CKD018	Shanghai	CKD	91446318	13.72	5317	136887858	53449	9070	1074224	5000	45.7	122	65	23.286
CKD019	Shanghai	CKD	95132886	14.27	3853	104632070	61071	9175	842294	5004	44.02	103	56	11.825
CKD025	Shanghai	CKD	89331028	13.4	6749	144732951	39877	7739	557587	5001	46.53	156	66	23.405
CKD026	Shanghai	CKD	89593840	13.44	8281	162544916	34816	7163	529268	5000	44.48	255	81	16.454
CKD032	Shanghai	CKD	85855726	12.88	4826	109320335	45887	8018	926789	5002	46.65	130	70	41.206
CKD037	Shanghai	CKD	90570730	13.59	9579	169878397	26053	7037	868735	5001	47.45	181	73	16.159
CKD041	Shanghai	CKD	91048304	13.66	10813	185492076	24741	7016	370746	5000	46.68	248	81	18.864
CKD046	Shanghai	CKD	91629088	13.74	9594	198432708	39057	7475	596148	5000	46.51	297	103	23.989
CKD048	Shanghai	CKD	93649084	14.05	8631	199674235	50126	7826	927924	5000	47.77	211	110	20.793
CKD050	Shanghai	CKD	89738710	13.46	5666	109444836	34152	7138	553482	5001	47.39	0	45	38.368
CKD052	Shanghai	CKD	115117522	17.27	9857	202708518	33914	7900	526109	5000	46.39	253	106	15.994
CKD053	Shanghai	CKD	96615236	14.49	5140	121333934	45231	8494	926316	5000	46.95	145	78	27.542
CKD054	Shanghai	CKD	93378864	14.01	8517	150161694	27397	6962	691679	5000	47.5	151	66	15.124
CKD059	Shanghai	CKD	84967562	12.75	9800	194389975	34688	7379	727797	5000	45.86	242	102	15.649
CKD064	Shanghai	CKD	92610356	13.89	7953	153164655	33170	7227	497795	5000	47.04	211	75	18.882
CKD065	Shanghai	CKD	92655856	13.9	10566	195996054	31007	7024	551088	5000	46.49	307	93	24.009
CKD066	Shanghai	CKD	91586978	13.74	6902	160118980	46282	8159	638807	5000	46.87	143	76	17.931
CKD069	Shanghai	CKD	92536458	13.88	2307	64277094	62093	9621	781505	5000	44.62	50	38	16.281
CKD073	Shanghai	CKD	67409098	10.11	3900	84673221	48032	7365	655570	5000	51.99	95	48	16.929
CKD074	Shanghai	CKD	89983536	13.5	5371	121338821	41828	8272	560625	5000	42.71	130	65	15.74
CKD076	Shanghai	CKD	90280902	13.54	6840	162832187	44028	8631	839486	5000	45.19	182	95	17.957
CKD079	Shanghai	CKD	86897164	13.03	7475	171524486	44046	8293	718075	5000	47.08	150	70	16.529
CKD080	Shanghai	CKD	111405786	16.71	13209	282137849	40701	7584	723645	5000	47.76	403	110	20.143
CKD081	Shanghai	CKD	85807692	12.87	4376	101712850	47155	8053	708955	5002	46.79	109	43	15.993
CKD087	Shanghai	CKD	85514870	12.83	3346	85614375	53442	9066	756588	5003	45.83	97	53	12.761
CKD088	Shanghai	CKD	86824062	13.02	3915	106714189	58277	9459	878651	5000	44.71	88	42	14.437
CKD090	Shanghai	CKD	86094418	12.91	8007	164505502	37186	7398	392472	5001	48.76	237	75	16.641
CKD091	Shanghai	CKD	85888948	12.88	12321	241437082	36422	7113	634633	5000	48.87	418	131	13.257
CKD092	Shanghai	CKD	89845908	13.48	6820	138677941	36773	7356	545934	5000	47.81	154	55	14.4
CKD099	Shanghai	CKD	91033600	13.66	3633	73879514	35838	7567	489115	5000	45.66	114	31	18.288
CKD100	Shanghai	CKD	110537680	16.58	1858	65120397	102318	11190	571381	5000	45.61	66	27	10.68
CON-001	Beijing	HC	109359360	16.4	5217	134387035	54990	8852	423554	5000	42.93	120	59	17.436
CON-002	Beijing	HC	70577538	10.59	7344	155589339	37070	7746	627724	5001	45.48	151	69	15.87
CON-003	Beijing	HC	70507572	10.58	5218	103639131	33971	7565	380058	5001	46.13	142	36	16.765
CON-004	Beijing	HC	87106510	13.07	9635	172173836	29080	6887	456199	5000	47.48	249	82	15.518
CON-005	Beijing	HC	73659254	11.05	8309	180420023	40858	7897	582587	5000	45.59	215	87	18.307
CON-006	Beijing	HC	87753380	13.16	9803	180081934	31672	6957	605682	5000	44.17	226	75	17.724
CON-007	Beijing	HC	47431276	7.11	3406	80778132	55532	7950	500393	5000	42.33	95	31	16.345
CON-008	Beijing	HC	74392850	11.16	7808	146423946	33086	6951	653142	5000	46.58	165	72	15.445
CON-009	Beijing	HC	78046526	11.71	3091	64716727	39005	7748	393255	5001	47.2	68	23	17.576
CON-010	Beijing	HC	76674494	11.5	5012	118087308	46177	8200	521493	5000	44.86	106	65	15.972
CON-011	Beijing	HC	84381480	12.66	7767	138235081	28619	6926	423006	5000	45.83	159	66	16.072
CON-012	Beijing	HC	74034728	11.11	7298	113950038	21164	6652	417743	5000	43.68	196	45	17.027
CON-013	Beijing	HC	80448364	12.07	8236	161637566	32631	7397	550995	5000	46.41	218	84	17.993
CON-014	Beijing	HC	69106400	10.37	8825	158726820	28422	7027	443198	5001	48.76	258	83	16.145
CON-015	Beijing	HC	67683220	10.15	5706	126431988	46178	7683	449060	5000	42.45	151	58	16.764
CON-016	Beijing	HC	81630602	12.24	9303	151666813	23622	6559	494706	5000	46.02	272	64	18.249
CON-017	Beijing	HC	75647834	11.35	7064	135006307	31769	7252	477702	5000	44.37	181	59	14.512
CON-018	Beijing	HC	77529658	11.63	6869	155414038	46171	7708	437401	5000	48.24	188	73	15.202
CON-019	Beijing	HC	81462432	12.22	4258	61197540	18703	6391	227575	5002	46.49	138	18	16.46
CON-020	Beijing	HC	74019810	11.1	4838	107005539	40871	7844	503146	5000	44.2	106	61	13.379
CON-021	Beijing	HC	75537070	11.33	7327	122892912	25765	6619	410141	5000	46.62	273	79	13.147
CON-022	Beijing	HC	77031092	11.55	3139	58946349	33065	6990	277730	5001	43.06	56	28	13.713
CON-023	Beijing	HC	78644336	11.8	5423	119844753	41117	7884	608336	5002	43.49	160	56	16.756
CON-024	Beijing	HC	67754800	10.16	7030	105807791	19701	6547	530475	5000	44.18	202	68	19.999
CON-025	Beijing	HC	67694530	10.15	8168	160133205	32673	7440	594663	5000	45.31	189	78	16.907
CON-026	Beijing	HC	76571470	11.49	5762	111483925	35419	7026	542742	5002	46.27	129	55	14.023
CON-027	Beijing	HC	71211436	10.68	5616	120112431	40296	7596	624006	5003	45.43	130	62	14.912
CON-028	Beijing	HC	90278512	13.54	6140	96822607	21963	6499	437560	5001	45.18	159	54	16.069
CON-029	Beijing	HC	77121916	11.57	6733	133573272	36453	7196	493122	5000	46.34	184	70	18.146
CON-030	Beijing	HC	77027206	11.55	8446	144024686	27354	6665	376338	5000	45.22	246	73	16.204
CON-031	Beijing	HC	77624912	11.64	9667	179881221	30608	7097	866724	5000	45.86	244	62	17.209
CON-032	Beijing	HC	77608426	11.64	4968	94509704	35427	6847	609759	5000	44.85	135	37	16.173
CON-033	Beijing	HC	84313168	12.65	8278	156751956	31933	7114	491881	5000	45.87	262	89	18.095
CON-034	Beijing	HC	67926610	10.19	4080	72182095	27290	6901	525839	5000	43.9	67	19	16.175
CON-035	Beijing	HC	83767112	12.57	2517	65358294	47348	9597	473309	5002	43.38	58	18	18.831
CON-036	Beijing	HC	79197386	11.88	5974	109060261	32201	6779	510521	5000	46.48	108	46	18.312
CON-037	Beijing	HC	75306388	11.3	2285	45533107	35333	7389	476352	5001	45.58	44	21	14.747
CON-038	Beijing	HC	78783796	11.82	3646	52863404	19177	6342	874393	5000	45.72	125	19	16.338
CON-039	Beijing	HC	81297904	12.19	9109	169054706	31473	7014	536153	5000	44.4	227	79	16.734
CON-040	Beijing	HC	93582748	14.04	7936	128269446	24020	6493	547447	5000	46.23	166	61	18.646
CON-041	Beijing	HC	64407988	9.66	3446	55178667	22995	6592	445085	5003	43.77	76	25	15.896
CON-042	Beijing	HC	63008776	9.45	4120	87144174	38301	7777	470937	5003	43.36	71	41	16.71
CON-043	Beijing	HC	71084536	10.66	7604	142984677	31657	7038	683684	5001	44.31	220	67	17.68
CON-044	Beijing	HC	73324802	11	4835	80138158	24671	6708	297373	5000	46.63	134	61	15.31
CON-045	Beijing	HC	81344294	12.2	9033	168688240	29726	7213	788028	5000	44.21	226	67	17.328
CON-046	Beijing	HC	80217494	12.03	5196	105486412	37200	7325	566540	5000	46.84	135	46	18.739
CON-047	Beijing	HC	71318842	10.7	7445	120174656	22793	6701	462274	5002	45.34	212	60	19.354
CON-048	Beijing	HC	76026990	11.4	4151	68698613	25899	6545	443397	5001	45.36	92	29	13.771
CON-049	Beijing	HC	98480448	14.77	10744	163160199	20803	6330	612732	5000	48.12	305	68	15.847
CON-050	Beijing	HC	57391420	8.61	6844	144808341	40042	7567	574842	5000	46.73	153	75	16.492
CON-051	Beijing	HC	61849564	9.28	4959	102334086	36900	7624	379627	5000	43.18	97	45	16.542
CON-052	Beijing	HC	51992398	7.8	6400	105613557	24039	6735	643712	5000	44.24	170	35	16.262
CON-053	Beijing	HC	70291266	10.54	3990	81258030	35334	7620	427984	5003	46.3	103	34	14.171
CON-054	Beijing	HC	100578870	15.09	10960	168742777	21981	6332	431959	5000	47.16	337	66	14.391
CON-055	Beijing	HC	73356480	11	7575	148325909	32828	7463	482575	5001	46.51	248	76	16.556
CON-056	Beijing	HC	70030040	10.5	4578	95021034	36246	7823	684635	5000	43.18	96	38	15.879
CON-057	Beijing	HC	81628382	12.24	6809	140674020	38760	7499	527295	5000	45.02	185	73	19.185
CON-058	Beijing	HC	69405168	10.41	5398	113009141	37816	7715	483351	5000	44.06	82	58	16.232
CON-059	Beijing	HC	91679602	13.75	3859	97773789	49651	8990	443581	5001	42.51	99	40	17.064
CON-060	Beijing	HC	70920650	10.64	4642	99236380	39496	7752	445430	5001	43.32	72	33	13.76
CON-061	Beijing	HC	82977450	12.45	5200	86420703	25129	6684	302696	5003	46.65	156	46	15.959
CON-062	Beijing	HC	61037298	9.16	6686	117350403	26910	6986	452481	5000	44.67	199	48	13.434
CON-063	Beijing	HC	80960872	12.14	6725	152400813	40978	8464	470228	5000	44.88	158	67	16.584
CON-064	Beijing	HC	74407798	11.16	5265	119066110	40581	8237	702820	5004	44.05	108	47	16.391
CON-065	Beijing	HC	73042338	10.96	9741	168147820	26771	6741	402304	5000	47.61	253	71	15.357
CON-066	Beijing	HC	79985040	12	8606	130843677	21296	6339	634843	5000	45	262	58	14.535
CON-067	Beijing	HC	81878018	12.28	9018	150496960	25031	6688	704559	5000	46.94	246	79	15.187
CON-068	Beijing	HC	73576074	11.04	5241	110477660	37524	7799	491029	5001	44.84	129	69	15.895
CON-069	Beijing	HC	84067420	12.61	3289	84865241	54572	8999	630430	5001	43.45	69	31	16.368
CON-070	Beijing	HC	71862726	10.78	5727	123568471	39618	7847	692166	5000	45.06	137	63	16.785
CON-071	Beijing	HC	82231978	12.33	1637	53054038	92942	10064	1157091	5002	41.61	68	22	9.494
CON-072	Beijing	HC	76811800	11.52	11162	203659847	28981	7044	485146	5000	46.77	370	117	16.211
CON-073	Beijing	HC	70705332	10.61	8531	157541820	32670	6902	374310	5000	44.43	247	80	15.026
CON-074	Beijing	HC	64126890	9.62	6415	110843836	26509	6924	347982	5003	44.58	210	63	23.712
CON-075	Beijing	HC	64264750	9.64	6552	128242947	35953	7115	693146	5000	44.46	230	59	19.417
CON-076	Beijing	HC	72859522	10.93	7110	141760188	33011	7655	584188	5001	45.44	146	53	14.415
CON-077	Beijing	HC	80496174	12.07	4123	66013294	24072	6386	479669	5000	45.73	144	34	17.945
CON-078	Beijing	HC	73896512	11.08	8848	158733814	27826	7072	467173	5001	44.51	231	69	16.407
CON-079	Beijing	HC	65585024	9.84	3378	74909257	39332	8217	813221	5008	44.3	84	31	15.278
CON-080	Beijing	HC	76546612	11.48	9547	157775116	25916	6508	453405	5000	45.91	255	95	19.251
CON-081	Beijing	HC	78056530	11.71	6120	106007962	27266	6851	564593	5000	44.26	181	43	39.806
CON-082	Beijing	HC	95964666	14.39	8655	131765483	21084	6373	540353	5001	44.36	224	77	16.88
CON-083	Beijing	HC	59256676	8.89	8396	142299555	25690	6713	772079	5000	46.35	203	64	21.005
CON-084	Beijing	HC	96581584	14.49	9605	123972428	15165	6028	359837	5000	45.83	277	63	13.081
CON-085	Beijing	HC	107744840	16.16	8221	165926490	36704	7377	515724	5000	46.95	251	80	25.08
CON-086	Beijing	HC	87339622	13.1	8524	166005257	32482	7480	535309	5000	45.31	179	88	16.694
CON-087	Beijing	HC	76921376	11.54	10306	176902136	26902	6752	499233	5000	44.96	323	74	16.924
CON-088	Beijing	HC	79190064	11.88	7867	172932548	41161	7926	689667	5000	46.23	170	87	14.978
CON-089	Beijing	HC	77590696	11.64	14340	222590902	21540	6487	621511	5000	45.12	371	94	13.28
CON-090	Beijing	HC	83581328	12.54	8577	170425554	36356	7217	537245	5000	45.71	303	92	16.214
CON-091	Beijing	HC	72590120	10.89	6623	149333460	51870	7597	664000	5000	45.77	136	82	18.077
CON-092	Beijing	HC	95714942	14.36	7639	156286613	34375	7750	348999	5000	45.66	185	100	16.09
CON-093	Beijing	HC	86473592	12.97	11578	188049844	23324	6699	400703	5000	48.07	346	96	17.138
CON-094	Beijing	HC	77990750	11.7	5057	107462376	39020	7716	452307	5001	44.37	135	43	17.907
CON-095	Beijing	HC	85325520	12.8	11070	175765315	22373	6673	914746	5000	46.31	273	82	17.035
CON-096	Beijing	HC	91230974	13.68	3322	82678820	55294	8425	698998	5000	44.75	76	22	14.656
CON-097	Beijing	HC	80665718	12.1	7734	141353218	29839	7056	401238	5000	46.36	227	55	18.203
CON-098	Beijing	HC	79911254	11.99	7148	125606015	25701	6991	564399	5000	45.87	193	66	16.279
CON-099	Beijing	HC	97454610	14.62	5473	130711128	50047	8327	491541	5000	45.7	122	61	15.436
CON-100	Beijing	HC	81928710	12.29	7436	134578414	28934	7061	584916	5000	49.29	202	56	15.314
CON-101	Beijing	HC	95670006	14.35	4836	95126992	33160	7409	409616	5000	45.25	123	39	12.807
CON-102	Beijing	HC	78272260	11.74	12167	177220736	19221	6372	346474	5000	48.59	327	67	15.946
CON-103	Beijing	HC	93182500	13.98	9080	146768064	23571	6589	394045	5000	48.78	153	65	14.642
CON-104	Beijing	HC	74093992	11.11	10382	164049992	22167	6676	455815	5000	51.75	317	76	14.621
CON-105	Beijing	HC	74381824	11.16	10907	173628870	23053	6502	624991	5000	50.41	295	71	15.876
CON-106	Beijing	HC	81022602	12.15	9571	146082454	20886	6446	480380	5000	47.49	330	70	17.021
CON-107	Beijing	HC	87694056	13.15	6789	128918086	33525	7034	569973	5000	47.19	161	79	14.61
CON-108	Beijing	HC	74724116	11.21	8760	134088041	20725	6452	492160	5000	45.53	205	46	16.409
CON-109	Beijing	HC	80914340	12.14	11602	188449947	23637	6675	634314	5000	47.11	344	65	17.241
CON-110	Beijing	HC	80084634	12.01	6538	102991768	21331	6661	376862	5000	48.32	156	49	18.437
CON-111	Beijing	HC	81369312	12.21	9328	168132911	28631	7059	507118	5000	46.27	251	85	17.408
CON-112	Beijing	HC	82316438	12.35	7988	141707475	30174	6774	488328	5000	46.52	239	57	17.499
CON-113	Beijing	HC	90606628	13.59	11224	186419692	24649	6696	650178	5000	46.55	297	65	16.942
CON-114	Beijing	HC	75386080	11.31	9745	153940466	22459	6483	451817	5000	47.45	273	55	15.784
CON-115	Beijing	HC	89744214	13.46	11641	186311649	22908	6488	411939	5000	48.95	363	86	14.18
CON-116	Beijing	HC	83724310	12.56	6838	138482588	34782	7591	411422	5000	46.7	168	77	17.514
CON-117	Beijing	HC	80946106	12.14	7093	139321935	36019	7169	500686	5000	45.62	153	63	13.457
CON-118	Beijing	HC	103081230	15.46	8847	157591404	27359	7040	681348	5001	46.02	187	67	15.719
CON-119	Beijing	HC	74989160	11.25	9861	163352265	23482	6781	386194	5000	48.04	268	77	17.181
CON-120	Beijing	HC	73894716	11.08	4199	74201414	28969	6806	412565	5000	44.5	103	25	16.611
CON-121	Beijing	HC	65804050	9.87	10394	138450339	16064	6158	715526	5000	50.34	334	49	15.027
CON-122	Beijing	HC	74195812	11.13	7890	122785948	22211	6460	469798	5000	47.22	250	55	17.772
CON-123	Beijing	HC	72233220	10.83	11162	191186710	24989	6844	770770	5000	47	286	80	17.34
CON-124	Beijing	HC	85075982	12.76	7432	119598192	22837	6771	598011	5000	47.64	181	51	15.89
CON-125	Beijing	HC	91024054	13.65	10250	192749179	29041	7396	510702	5000	47.2	192	85	16.186
CON-126	Beijing	HC	82230258	12.33	7710	157403865	37877	7409	457600	5000	46.65	169	79	16.966
CON-127	Beijing	HC	77587750	11.64	13289	185894266	17674	6260	424801	5000	49.65	334	67	13.403
CON-128	Beijing	HC	79190808	11.88	10532	170696548	22304	6794	521208	5000	47.55	308	66	18.25
CON-129	Beijing	HC	82812638	12.42	8710	151575501	25288	7046	504083	5000	48.14	241	56	16.48
CON-130	Beijing	HC	60546646	9.08	8030	112191670	17771	6288	453572	5000	46.16	216	59	18.685
CON-131	Beijing	HC	88238724	13.24	5610	111851745	35036	7311	636441	5000	45.2	220	46	17.011
CON-132	Beijing	HC	79218752	11.88	10773	175008918	23877	6617	743143	5001	47.56	396	89	18.882
CON-133	Beijing	HC	69635618	10.45	7069	154923732	41735	7886	818885	5003	48.85	185	76	18.504
CON-134	Beijing	HC	53577118	8.04	7481	95407935	14495	5961	512482	5001	46.97	188	39	11.727
CON-135	Beijing	HC	72472338	10.87	8032	145309348	29375	6948	567768	5000	50.01	229	66	19.502
CON-136	Beijing	HC	70178300	10.53	3830	57263759	19782	6581	310102	5000	48.87	93	14	15.837
CON-137	Beijing	HC	74323400	11.15	7312	121837252	24130	6760	503214	5001	49.01	189	47	19.498
CON-138	Beijing	HC	63538724	9.53	10432	166253552	23008	6508	560486	5000	46.95	366	72	17.383
CON-139	Beijing	HC	67585278	10.14	10736	197094772	28625	7221	660114	5000	47.69	338	126	18.348
CON-140	Beijing	HC	70129144	10.52	6029	101939602	24884	6746	589792	5000	47.6	144	52	14.505
CON-141	Beijing	HC	76643062	11.5	14067	215752506	21810	6351	664717	5000	48.69	374	71	9.811
CON-142	Beijing	HC	79073342	11.86	8771	141746705	24490	6491	383978	5000	50.81	253	54	14.53
CON-143	Beijing	HC	67770230	10.17	5815	98132601	27524	6692	450630	5000	45.88	114	57	20.65
CON-144	Beijing	HC	63792358	9.57	7385	152608469	38786	7396	702722	5000	48.02	208	78	14.653
CON-145	Beijing	HC	72300798	10.85	8072	133879025	24810	6616	804665	5000	49.19	224	76	16.282
CON-146	Beijing	HC	85097396	12.76	8423	135763276	23086	6735	288636	5000	48.47	205	45	13.763
CON-147	Beijing	HC	69108602	10.37	6009	87047990	18824	6391	340963	5000	45.52	133	53	19.47
CON-148	Beijing	HC	69624794	10.44	8556	119867876	18046	6164	384846	5000	48.8	266	52	14.85
CON-149	Beijing	HC	70816672	10.62	9777	171177640	26463	6971	722348	5001	48.29	273	101	18.079
CON-150	Beijing	HC	70061058	10.51	5738	81619111	18541	6172	475799	5000	47.05	231	41	19.546
CON-151	Beijing	HC	62048056	9.31	5587	91223517	25772	6446	612505	5000	45.87	138	43	20.184
CON-152	Beijing	HC	79689874	11.95	6451	126787082	33072	7252	621153	5000	48.25	180	70	17.899
CON-153	Beijing	HC	62085140	9.31	4373	76284817	27949	6808	460569	5000	50.1	135	37	15.866
CON-154	Beijing	HC	91756580	13.76	3728	67836982	28922	7107	432828	5001	46.58	69	19	10.877
CON-155	Beijing	HC	89362472	13.4	5414	86681176	22724	6628	478991	5001	46.55	88	33	13.54
CON-156	Beijing	HC	81431288	12.21	6633	135437626	37455	7421	708031	5001	49.04	146	68	15.258
CON-157	Beijing	HC	81366702	12.21	12189	198564223	23184	6719	772864	5000	50.44	336	109	14.605
CON-158	Beijing	HC	83783730	12.57	8952	146531837	23642	6669	410948	5000	47.48	211	53	21.048
CON-159	Beijing	HC	85212098	12.78	7942	155066454	33661	7299	490809	5000	47.79	182	74	19.384
CON-160	Beijing	HC	82470084	12.37	3807	76240132	34929	7374	456390	5003	47.18	113	41	18.727
CON-161	Beijing	HC	87282704	13.09	7072	119933975	25934	6746	666938	5000	49.54	193	65	16.292
CON-162	Beijing	HC	90299736	13.54	2608	45843716	26393	6920	479668	5002	48.18	42	16	17.421
CON-163	Beijing	HC	85900238	12.89	8523	135400923	22284	6704	297122	5000	47.65	220	70	17.309
CON-164	Beijing	HC	67729472	10.16	5121	65174229	15054	6114	196210	5000	54.57	144	21	14.677
CON-165	Beijing	HC	95003904	14.25	9794	185694218	29914	7399	623534	5000	47.8	289	93	25.655
CON-166	Beijing	HC	82299304	12.34	6832	147202523	37715	8085	338979	5000	48.17	122	91	17.114
CON-167	Beijing	HC	93272416	13.99	9158	159147916	26043	6928	653508	5000	48.85	246	71	23.349
CON-168	Beijing	HC	90727498	13.61	8530	144987333	26042	6692	632559	5000	49.6	268	73	15.477
CON-169	Beijing	HC	80950136	12.14	9404	212063987	42998	8074	581318	5000	47.12	215	109	15.625
CON-170	Beijing	HC	85230204	12.78	7742	114325237	19552	6385	446285	5000	51.52	166	72	17.72
CON-171	Beijing	HC	105164898	15.77	7510	94202408	14514	5980	845678	5000	52.44	221	56	17.993
CON-172	Beijing	HC	67973970	10.2	9458	171487208	30747	6906	499719	5000	49.29	220	97	17.309
CON-173	Beijing	HC	65841986	9.88	5397	77986676	18824	6346	325522	5000	52.97	113	45	19.798
CON-174	Beijing	HC	80762212	12.11	7428	90634465	13937	5953	399171	5000	50.79	204	41	16.968
CON-175	Beijing	HC	65205546	9.78	7032	102685858	18408	6367	373712	5001	51.01	188	40	17.338
CON-176	Beijing	HC	83502026	12.53	9438	161723551	27387	6697	674409	5000	50.1	265	71	17.62
CON-177	Beijing	HC	64681074	9.7	6552	91801934	18232	6242	272216	5000	51.26	214	42	19.443
CON-178	Beijing	HC	84906680	12.74	9981	144704686	19158	6295	378892	5000	50.67	227	59	16.436
CON-179	Beijing	HC	72463848	10.87	3527	101800230	66063	9548	832602	5000	42.87	80	41	13.518
HC001	Shanghai	HC	85781074	12.87	15121	211384176	17325	6345	446611	5000	46.61	371	111	17.345
HC002	Shanghai	HC	91297004	13.69	7573	125166965	25359	6584	539523	5000	45.68	223	53	18.649
HC003	Shanghai	HC	83080782	12.46	8018	153575393	32432	7243	742862	5001	47.35	174	66	17.119
HC004	Shanghai	HC	91551254	13.73	7652	157062287	34527	7766	503725	5001	45.94	202	65	17.445
HC005	Shanghai	HC	90450822	13.57	6730	94743290	18253	6169	626276	5000	44.3	210	45	13.506
HC006	Shanghai	HC	91720946	13.76	9846	187262514	32379	7146	620859	5000	46.72	285	87	23.349
HC008	Shanghai	HC	84308846	12.65	5908	114352120	31440	7367	472073	5000	43.52	134	60	15.054
HC009	Shanghai	HC	92337808	13.85	6327	122119162	33165	7225	529858	5000	44.32	134	67	61.542
HC010	Shanghai	HC	90421698	13.56	11010	174963628	22190	6661	470255	5000	45.41	405	85	17.402
HC014	Shanghai	HC	93613440	14.04	5981	109135292	26713	7309	441915	5000	44.76	145	36	59.735
HC015	Shanghai	HC	92109502	13.82	6508	122539132	29891	7418	652253	5000	45.52	156	51	36.095
HC016	Shanghai	HC	85167494	12.78	9240	178669243	33971	7155	441805	5000	46.83	323	86	21.562
HC017	Shanghai	HC	93581784	14.04	6940	131034239	31684	7172	548837	5000	46.26	201	56	18.668
HC018	Shanghai	HC	84717726	12.71	9412	156806342	24527	6741	532431	5000	44.85	247	79	20.348
HC022	Shanghai	HC	96731322	14.51	8125	164281489	38311	7258	686839	5000	46.54	214	83	23.219
HC028	Shanghai	HC	89907106	13.49	12031	202973977	24418	6859	654408	5000	48.99	299	90	15.089
HC029	Shanghai	HC	87751366	13.16	3767	78843190	38825	7630	433858	5000	44.05	61	33	17.324
HC037	Shanghai	HC	93761514	14.06	5613	89226720	22044	6772	287002	5000	42.58	218	33	57.503
HC049	Shanghai	HC	90308338	13.55	10778	158100575	19317	6454	317516	5000	47.05	326	70	19.663
HC050	Shanghai	HC	85783942	12.87	5095	112422886	42291	7843	542836	5000	46.71	130	49	26.435
HC051	Shanghai	HC	94498714	14.17	5168	117806641	48275	7879	538720	5000	44.69	148	52	25.414
HC066	Shanghai	HC	85469494	12.82	4434	98233477	44821	7792	335372	5003	45.67	77	48	34.749
HC068	Shanghai	HC	91974136	13.8	10309	196689299	30789	7298	1103819	5000	45.71	297	87	24.876
HC069	Shanghai	HC	87665326	13.15	5106	132572476	49011	9531	787728	5001	46.38	122	72	25.259
HC072	Shanghai	HC	87999082	13.2	8188	148704688	27598	7271	373790	5000	46.11	216	65	19.601
HC073	Shanghai	HC	103328674	15.5	9665	198975636	34150	7780	853283	5001	46.5	195	100	16.959
HC074	Shanghai	HC	95330712	14.3	10031	189239580	29882	7212	798977	5000	45.73	246	80	17.843
HC076	Shanghai	HC	118099650	17.71	7195	142014627	33990	7444	509617	5000	44.72	168	61	20.272
HC081	Shanghai	HC	106446788	15.97	10003	165054157	25001	6636	454265	5000	44.24	334	89	16.976
HC086	Shanghai	HC	100244540	15.04	4532	106031127	40715	8685	669272	5000	44.12	86	45	12.181
HC088	Shanghai	HC	102450914	15.37	7381	174058355	45571	8454	461844	5002	43.92	192	81	17.306
HC089	Shanghai	HC	116078486	17.41	17889	322816038	27848	7091	750447	5000	48.24	463	157	16.048
HC093	Shanghai	HC	96539396	14.48	7640	170528227	43199	7863	472254	5001	44.59	194	77	16.691
HC094	Shanghai	HC	99435086	14.92	4662	106078969	45321	8041	510524	5002	45.49	110	44	14.711
HC095	Shanghai	HC	115754810	17.36	11128	171670698	21397	6544	332787	5000	49.39	341	69	15.626
HC096	Shanghai	HC	94060852	14.11	5565	142663543	57012	8634	577682	5000	45.71	168	58	27.812
HC097	Shanghai	HC	95815416	14.37	8339	172135787	38040	7548	711333	5000	46.76	183	86	18.028
HC098	Shanghai	HC	100702540	15.11	8278	171164005	39371	7458	503704	5000	45.5	171	81	20.702
HC099	Shanghai	HC	97311348	14.6	13392	226164152	24193	6980	474195	5000	45.7	273	91	18.428
HC112	Shanghai	HC	85500768	12.83	2595	49441168	37579	6782	446586	5000	44.92	90	25	16.275
HC113	Shanghai	HC	88133310	13.22	6250	136158985	40119	7969	439331	5000	45.16	142	71	18.537
HC115	Shanghai	HC	89050316	13.36	10634	210923388	33563	7415	862775	5000	46.16	259	104	19.968
HC120	Shanghai	HC	86914382	13.04	8485	185959166	41166	7789	481233	5000	46.3	199	90	20.404
HC121	Shanghai	HC	85848444	12.88	8062	151182259	32698	6968	576771	5000	44.65	185	70	17.458
HC122	Shanghai	HC	96386084	14.46	5199	128897569	47187	9083	553374	5000	45.49	118	70	24.955
HC128	Shanghai	HC	89650488	13.45	11026	216710456	32443	7440	582920	5000	47.95	283	113	16.165
HC209	Shanghai	HC	94801488	14.22	6118	114156679	29011	7393	301978	5001	44.65	144	45	17.927
HC210	Shanghai	HC	89442046	13.42	7503	147339036	32721	7554	505187	5001	43.74	141	72	15.943
HC212	Shanghai	HC	106830534	16.02	6885	138800054	35845	7414	574656	5000	46.31	175	72	26.616
HC214	Shanghai	HC	119895608	17.98	6856	151559315	41221	7771	570668	5000	47.78	142	59	17.03
HC215	Shanghai	HC	109706316	16.46	6349	147385594	41756	8431	516066	5005	45.13	127	75	19.064
HC218	Shanghai	HC	99354392	14.9	9041	181595417	33609	7598	495261	5000	44.23	244	75	19.726
HC219	Shanghai	HC	95847254	14.38	8367	149048231	28763	6896	517351	5000	45.31	276	73	13.641
HC220	Shanghai	HC	91237778	13.69	10861	216976106	34578	7480	727427	5000	45.07	266	93	25.612
HC221	Shanghai	HC	90453592	13.57	5633	141950333	50872	9090	818081	5002	43.88	175	61	15.086
HC222	Shanghai	HC	82176700	12.33	13812	220828463	22106	6697	620366	5000	48.03	441	101	14.953
HC223	Shanghai	HC	90212500	13.53	6187	129016405	36358	7702	439617	5000	46.07	112	52	16.344
HC224	Shanghai	HC	89047724	13.36	8512	182821833	39450	7710	577110	5001	45.94	240	64	21.153
HC225	Shanghai	HC	93456664	14.02	8792	186133878	37725	7700	1273681	5000	47.08	275	85	16.062
HC226	Shanghai	HC	88831206	13.32	6248	142738561	40615	8566	685996	5003	44	149	73	19.557
HC227	Shanghai	HC	89378214	13.41	4879	111734148	42514	8290	517301	5001	45.56	102	52	20.083
HC228	Shanghai	HC	91799274	13.77	3650	106189985	55358	10598	504308	5003	45.74	79	59	16.256
HC229	Shanghai	HC	84599800	12.69	8071	189222651	46317	8230	625914	5000	45.67	239	88	18.166
HC231	Shanghai	HC	89927396	13.49	8722	192188362	36530	8496	421266	5000	44.94	257	109	18.898
HC232	Shanghai	HC	84106008	12.62	8524	178721431	38177	7559	754558	5000	44.61	125	86	14.279
HC233	Shanghai	HC	89562358	13.43	2590	76915319	77854	9967	523562	5001	46.15	72	28	17.252
HC234	Shanghai	HC	95437396	14.32	4681	99926178	39087	7607	582845	5000	43.18	99	51	14.09
HC235	Shanghai	HC	91733968	13.76	4899	98758637	37178	7404	403845	5000	46.45	81	47	19.256
HC236	Shanghai	HC	88169140	13.23	4890	114766341	42860	8580	478123	5000	45.75	132	52	17.5
HC237	Shanghai	HC	87165112	13.07	9545	195707890	36303	7703	473815	5000	45.54	268	85	17.387
HC238	Shanghai	HC	118242060	17.74	6212	111333769	28504	6997	397998	5000	45.35	169	51	15.831
HC239	Shanghai	HC	89386988	13.41	7462	160930938	41432	7658	733248	5000	45.25	191	74	19.403
HC240	Shanghai	HC	86444420	12.97	6400	135833323	39638	7695	436158	5001	44.46	230	60	18.535
HC241	Shanghai	HC	92206656	13.83	6553	132915888	36884	7406	988171	5000	44.76	186	75	18.953
HC242	Shanghai	HC	91475644	13.72	6775	144614618	36495	8109	508001	5000	44.28	117	62	18.896
HC244	Shanghai	HC	84472046	12.67	8462	134338321	22797	6524	414225	5000	45.21	228	58	16.458
HC245	Shanghai	HC	97515110	14.63	10187	180221486	27689	6872	529144	5000	46.64	225	76	16.693
HC246	Shanghai	HC	86600142	12.99	6127	140009590	42251	8236	697447	5000	45.8	179	65	16.846
HC247	Shanghai	HC	84096736	12.61	6397	132745514	36204	7797	362057	5000	45.53	206	59	17.025
HC248	Shanghai	HC	90005266	13.5	11893	234929583	32528	7549	824346	5000	45.81	346	127	19.826
HC249	Shanghai	HC	89157466	13.37	8667	152240583	27541	6974	701493	5000	45.84	205	71	15.349
HC252	Shanghai	HC	88220786	13.23	5659	115037683	37320	7330	494899	5001	48.03	218	56	14.665
HC254	Shanghai	HC	84823480	12.72	8373	185853133	41928	7935	731644	5001	43.88	178	82	19.798
HC256	Shanghai	HC	93094580	13.96	4620	120713521	56827	8773	821833	5000	44.27	99	58	15.232
HC258	Shanghai	HC	86031914	12.9	7360	176908718	44607	8656	550743	5000	44.9	142	72	16.038
HC260	Shanghai	HC	86240916	12.94	8096	151511699	29432	7405	511520	5001	49.58	226	66	17.543
HC261	Shanghai	HC	86847560	13.03	5272	118624226	44570	7936	868470	5000	45.58	79	58	17.191
HC262	Shanghai	HC	174605674	26.19	10645	206718068	33299	7263	515978	5000	46.59	202	97	19.418
HC263	Shanghai	HC	87400016	13.11	10112	170666013	24163	6902	731181	5000	43.48	351	85	18.601
HC264	Shanghai	HC	85718720	12.86	12077	239715751	36036	7274	671592	5001	45.99	343	120	18.257
HC265	Shanghai	HC	90631024	13.59	12032	242769068	33574	7655	676003	5000	43.31	222	123	17.719
HC266	Shanghai	HC	90902534	13.64	4731	106407769	49098	7658	632526	5000	43.33	101	43	17.838
HC267	Shanghai	HC	86675996	13	3919	102083287	54814	9045	635480	5001	43.68	128	45	19.159
HC268	Shanghai	HC	86783158	13.02	10965	197078683	28470	6938	484964	5000	44.42	341	104	16.739
HC269	Shanghai	HC	88563196	13.28	6301	154905623	51320	8407	713676	5000	44.58	136	71	17.053
HC270	Shanghai	HC	89843264	13.48	7398	151881514	34499	7754	676634	5001	44.49	178	82	21.986
HC271	Shanghai	HC	89174228	13.38	7042	157835876	42466	8027	430522	5000	44.75	159	83	15.118
HC272	Shanghai	HC	85465732	12.82	4403	80180880	29303	7024	548576	5003	43.64	120	37	27.532
HC273	Shanghai	HC	86688830	13	9256	177714743	31047	7351	674114	5000	45.65	212	73	16.475
HC274	Shanghai	HC	88751314	13.31	3760	93036418	47349	8929	738746	5000	45.58	120	46	16.877
HC276	Shanghai	HC	84280200	12.64	7773	145493512	28748	7445	641128	5000	43.64	199	66	18.805
HC277	Shanghai	HC	87537654	13.13	7238	188179449	48015	9728	744372	5000	44.55	207	87	21.09
HC278	Shanghai	HC	83199360	12.48	4448	107126240	44145	8811	873900	5001	42.54	80	60	15.926
HC280	Shanghai	HC	88598296	13.29	7634	141492122	29987	7171	680366	5000	43.84	168	57	18.613
HC282	Shanghai	HC	87193416	13.08	7210	152078566	38600	7661	593622	5001	45.19	192	53	21.56
HC283	Shanghai	HC	90671366	13.6	5144	103015584	33155	7534	522045	5000	46.54	122	43	22.086
HC285	Shanghai	HC	87325052	13.1	7679	167387680	43256	7665	708525	5000	46.77	185	61	17.524
HC286	Shanghai	HC	85845350	12.88	9005	195492757	42635	7591	584841	5000	48.68	257	109	17.461
HC288	Shanghai	HC	88868794	13.33	8019	155292921	33827	7193	645701	5001	45.57	220	63	16.039
HC289	Shanghai	HC	85271420	12.79	6624	117079595	27003	7097	585634	5000	47.37	167	53	18.889
HC290	Shanghai	HC	86938212	13.04	7785	146838540	30603	7260	563535	5001	46.98	325	71	17.529
HD001	Shanghai	CKD	98682192	14.8	6201	148723985	46106	8557	758572	5001	45.96	163	50	11.367
HD002	Shanghai	CKD	93811088	14.07	3615	102049842	59944	10150	712608	5000	46.24	104	58	17.098
HD003	Shanghai	CKD	90250834	13.54	2995	92443102	74092	10216	776049	5001	46.33	63	36	58.251
HD004	Shanghai	CKD	95338718	14.3	4285	108224993	48712	9071	626165	5004	42.02	92	40	13.501
HD005	Shanghai	CKD	97153962	14.57	7261	162379850	44253	7781	684444	5000	48.38	158	68	16.764
HD006	Shanghai	CKD	95727856	14.36	4043	120445554	81173	9472	730740	5000	44.56	93	48	11.998
HD008	Shanghai	CKD	89494442	13.42	8859	195313199	42936	7797	508195	5000	50.72	235	83	17.181
HD009	Shanghai	CKD	97082706	14.56	2557	95097310	88566	13479	908031	5000	45.46	73	54	11.891
HD010	Shanghai	CKD	96844624	14.53	4738	110247945	43994	8178	447523	5000	45.75	134	59	15.523
HD011	Shanghai	CKD	95656074	14.35	8707	180060887	41658	7257	1117429	5000	45.07	210	90	16.356
HD012	Shanghai	CKD	93744754	14.06	7979	142973354	28245	7053	404255	5000	44.82	164	42	15.697
HD015	Shanghai	CKD	129563636	19.43	6745	164177475	47962	8666	861087	5001	44.77	145	80	15.431
HD016	Shanghai	CKD	122050986	18.31	7984	151065993	32144	7059	610596	5001	45.96	199	84	17.534
HD017	Shanghai	CKD	94851488	14.23	3846	103319230	62307	9080	634254	5001	44.68	93	63	19.759
HD018	Shanghai	CKD	92968922	13.95	5246	113098308	40793	7796	377497	5002	46.73	134	49	13.393
HD019	Shanghai	CKD	94433424	14.17	9215	209906947	46757	7788	663120	5000	46.52	273	98	15.766
HD020	Shanghai	CKD	94024200	14.1	8171	161174607	31245	7545	512222	5000	45.33	212	77	18.422
HD021	Shanghai	CKD	95505688	14.33	6998	141517569	35300	7569	525042	5000	43.8	196	76	16.572
HD022	Shanghai	CKD	101326034	15.2	5678	136554676	49677	8134	1223141	5001	46.24	145	66	18.198
HD023	Shanghai	CKD	91518566	13.73	11478	256610811	41730	8004	707634	5000	49.74	296	144	13.152
HD024	Shanghai	CKD	91441000	13.72	9433	211579176	43481	7854	649626	5000	49.06	246	109	15.583
HD025	Shanghai	CKD	97750680	14.66	6485	120133732	29640	7251	372005	5000	46.49	169	52	19.093
HD026	Shanghai	CKD	92168920	13.83	10748	189864215	27285	7069	388246	5000	47.15	256	84	16.81
HD027	Shanghai	CKD	84891870	12.73	9029	179003506	35503	7225	702704	5000	46.77	238	82	16.926
HD028	Shanghai	CKD	89075318	13.36	4753	97283352	41887	7225	545200	5002	46.13	110	42	12.088
HD029	Shanghai	CKD	92907094	13.94	14741	267285242	28749	7069	558438	5000	48.26	391	127	14.701
HD030	Shanghai	CKD	91571870	13.74	2430	54428765	40240	8306	457260	5002	47.91	61	22	8.53
HD031	Shanghai	CKD	93385692	14.01	7386	154512031	38460	7610	700460	5000	46.35	202	70	24.082
HD032	Shanghai	CKD	92284948	13.84	8745	168319698	32281	7323	648874	5001	47.23	221	60	19.256
HD033	Shanghai	CKD	87309406	13.1	6144	132415975	41243	7724	413555	5000	46.4	174	65	18.466
HD034	Shanghai	CKD	91143130	13.67	12522	250740115	35329	7446	673514	5000	49.3	344	139	15.999
HD035	Shanghai	CKD	91261794	13.69	6455	116633687	29978	6870	477065	5000	45.6	167	45	14.632
HD037	Shanghai	CKD	93824824	14.07	5590	102699854	28388	7244	483142	5000	43.79	126	46	65.934
HD038	Shanghai	CKD	91562420	13.73	8971	179211502	34759	7415	719115	5001	47.59	278	100	17.545
HD039	Shanghai	CKD	90570088	13.59	10837	198559116	28559	7162	620142	5001	48.21	253	92	13.895
HD040	Shanghai	CKD	96478322	14.47	5028	99179612	32130	7503	470112	5000	44.09	105	37	20.904
HD041	Shanghai	CKD	95896602	14.38	10246	236506997	44870	8175	639541	5000	46.86	255	116	14.999
HD042	Shanghai	CKD	92957298	13.94	7668	168766719	43504	7680	673021	5000	46.9	190	67	18.686
HD045	Shanghai	CKD	90808312	13.62	5474	107257893	32366	7429	459190	5001	46.62	171	50	28.171
HD046	Shanghai	CKD	91189082	13.68	8296	177612812	41648	7600	455483	5001	45.23	237	80	35.892
HD047	Shanghai	CKD	94671468	14.2	10500	195687491	29743	7128	535588	5001	47.42	288	73	18.461
HD048	Shanghai	CKD	91913734	13.79	7089	145601655	38099	7470	694770	5000	44.26	223	59	20.502
HD049	Shanghai	CKD	96215896	14.43	7093	148434611	39090	7504	421741	5000	45.81	191	57	15.117
HD050	Shanghai	CKD	91650144	13.75	4573	119938427	52794	9184	548252	5002	47.89	99	64	13.203
HD051	Shanghai	CKD	89248780	13.39	8268	153209497	30977	7085	784613	5001	45.05	191	55	14.925
HD052	Shanghai	CKD	90289800	13.54	4091	80346606	34046	7325	529444	5000	44.42	85	37	18.541
HD053	Shanghai	CKD	94622248	14.19	7265	144759881	32308	7710	672331	5002	49.08	214	40	17.15
HD054	Shanghai	CKD	92362262	13.85	7556	188579029	53307	8494	780892	5000	46.02	162	86	15.328
HD055	Shanghai	CKD	93792338	14.07	5591	169462082	61876	11023	1067234	5000	45.68	107	86	12.617
HD056	Shanghai	CKD	89776254	13.47	4416	98625218	38784	8223	553247	5000	45.89	125	44	21.017
HD057	Shanghai	CKD	94978186	14.25	4195	102209155	52218	8273	725874	5001	46.7	141	60	16.171
HD058	Shanghai	CKD	94899042	14.23	8864	197577494	41672	8023	477846	5000	46.02	247	85	17.301
HD059	Shanghai	CKD	91314050	13.7	2922	70432636	58096	7734	762067	5000	45.3	84	32	11.003
HD060	Shanghai	CKD	89220882	13.38	6795	140575896	41639	7294	832288	5000	46.98	149	73	19.677
HD061	Shanghai	CKD	106863888	16.03	8238	175469978	41151	7559	593717	5000	52	242	100	19.699
HD062	Shanghai	CKD	127386000	19.11	6634	151393787	44001	8299	444225	5000	46.38	174	81	18.282
HD063	Shanghai	CKD	104209828	15.63	9051	187609144	36676	7766	535157	5000	47.04	239	104	16.195
HD064	Shanghai	CKD	94246570	14.14	10654	179687642	25628	6729	672375	5000	45.72	235	84	12.565
HD065	Shanghai	CKD	90319206	13.55	8498	190269759	45869	7695	599358	5000	45.44	249	73	18.679
HD066	Shanghai	CKD	94895758	14.23	4892	95319183	33983	7185	651202	5000	45.25	93	59	14.861
HD067	Shanghai	CKD	102139600	15.32	9066	217267726	49276	8299	972725	5000	46.77	259	102	13.088
HD068	Shanghai	CKD	93754860	14.06	9390	188067965	35046	7385	744768	5000	46.87	246	114	14.614
HD070	Shanghai	CKD	95343000	14.3	7688	154957314	33433	7668	676002	5001	44.93	169	64	15.773
HD071	Shanghai	CKD	92373422	13.86	3088	86447192	60453	9642	815202	5000	43.58	91	39	13.251
HD072	Shanghai	CKD	91408482	13.71	6579	140171628	38919	7731	458957	5001	45.69	158	63	17.597
HD073	Shanghai	CKD	97459016	14.62	8705	194231657	42619	7994	672447	5000	49.16	226	94	15.193
HD074	Shanghai	CKD	91365658	13.7	7617	172855836	43996	8087	688349	5000	47.64	184	89	11.991
HD075	Shanghai	CKD	91059376	13.66	8128	172045255	41619	7556	547921	5000	47.58	293	85	14.793
HD076	Shanghai	CKD	91559894	13.73	6663	188681375	69336	9466	1153921	5000	47.49	121	108	12.34
HD077	Shanghai	CKD	91181324	13.68	3661	76280130	35371	7896	377821	5006	46.11	88	23	15.723
HD078	Shanghai	CKD	90851750	13.63	8702	164720039	31719	7158	853259	5000	46.65	232	86	18.874
HD079	Shanghai	CKD	93353396	14	6420	143968211	42489	7961	497603	5000	44.89	183	77	17.028
HD080	Shanghai	CKD	88812542	13.32	6841	139017367	36935	7361	458175	5000	44.58	221	81	22.57
HD081	Shanghai	CKD	89341920	13.4	6385	153177851	49624	8299	578352	5001	45.68	128	77	14.408
HD082	Shanghai	CKD	90193876	13.53	11026	212182341	32438	7235	604637	5000	44.06	306	118	16.777
HD083	Shanghai	CKD	83876282	12.58	8748	185897092	42558	7466	708443	5000	46.27	215	94	14.128
HD084	Shanghai	CKD	87104288	13.07	6517	155967220	46865	8529	602578	5001	45.48	174	67	15.859
HD085	Shanghai	CKD	93718378	14.06	9771	238371624	52186	8346	505463	5001	47.44	192	120	10.766
HD086	Shanghai	CKD	93471030	14.02	4974	120806176	52282	8272	808504	5000	42.67	114	62	25.683
HD087	Shanghai	CKD	90948276	13.64	12309	256418188	38124	7542	745069	5000	48.95	365	158	16.147
HD088	Shanghai	CKD	99588276	14.94	7619	175080017	45482	8106	814808	5000	48.17	188	85	16.602
HD090	Shanghai	CKD	94353450	14.15	6562	138052895	37685	7749	590304	5000	47.51	163	58	17.617
HD091	Shanghai	CKD	89388934	13.41	4472	121479126	55360	9587	661989	5000	46.09	108	51	12.545
HD092	Shanghai	CKD	91551182	13.73	9569	216111988	43608	8017	902495	5000	48.59	254	106	18.326
HD093	Shanghai	CKD	96483802	14.47	5505	128634405	45634	8092	588841	5002	45.05	129	54	15.8
HD094	Shanghai	CKD	95772308	14.37	2871	87845796	66356	10251	788616	5000	45.31	99	65	18.621
HD095	Shanghai	CKD	91646832	13.75	6341	177919508	56033	9912	600400	5001	47.27	183	91	21.142
HD096	Shanghai	CKD	95434398	14.32	10313	218324835	39336	7576	606134	5000	47.05	260	122	22.469
HD097	Shanghai	CKD	92481418	13.87	10938	225693560	39508	7309	672940	5000	49.29	291	126	14.389
HD098	Shanghai	CKD	93684042	14.05	8956	190763649	42186	7376	726832	5001	47.58	237	105	16.94
HD099	Shanghai	CKD	90495656	13.57	6143	150274341	52278	8260	556602	5000	44.49	163	60	17.286
HD100	Shanghai	CKD	91090750	13.66	5020	137537203	62015	9070	711758	5001	45.81	159	74	15.254
HD101	Shanghai	CKD	91212578	13.68	3090	93168506	73411	10273	624984	5001	44.68	115	50	17.459
HD102	Shanghai	CKD	94472804	14.17	9562	200311134	39747	7554	646095	5001	50.08	291	102	13.6
HD103	Shanghai	CKD	87942036	13.19	9415	223138464	45196	8509	563921	5000	47.65	316	123	14.784
HD104	Shanghai	CKD	90289670	13.54	2997	65243186	42729	7823	638542	5001	42.97	86	42	8.114
HD105	Shanghai	CKD	91416536	13.71	4471	104902563	45008	8312	521022	5001	45.36	109	42	30.413
HD106	Shanghai	CKD	90121688	13.52	8097	157395370	32256	7450	410662	5000	45.62	207	96	16.436
HD107	Shanghai	CKD	85415788	12.81	8710	186517512	40552	7668	641354	5001	46.96	252	85	17.029
HD108	Shanghai	CKD	84046090	12.61	5215	123867880	58237	7926	644464	5000	46.59	145	49	18.138
HD109	Shanghai	CKD	88357180	13.25	6002	123426105	43499	7084	550157	5000	46.99	168	77	13.677
HD110	Shanghai	CKD	89912566	13.49	8571	196061579	46090	8093	629854	5000	47.44	277	102	17.005
HD111	Shanghai	CKD	103357722	15.5	9769	216278324	44779	7634	639171	5000	47.47	213	114	14.301
HD114	Shanghai	CKD	84803232	12.72	4283	101655812	53953	7884	478049	5000	45.54	127	46	27.036
HD115	Shanghai	CKD	83991198	12.6	7202	155196572	44366	7496	739142	5000	47.3	230	90	24.648
HD116	Shanghai	CKD	92587798	13.89	12152	259881431	37330	7904	598147	5000	46.84	265	142	11.922
HD117	Shanghai	CKD	84770272	12.72	5955	138670951	39257	9012	650206	5001	45.48	121	61	18.313
HD118	Shanghai	CKD	86694272	13	13206	224465466	25562	6884	611149	5000	50.23	406	105	14.265
HD201	Shanghai	CKD	89640266	13.45	11188	255183710	44772	8049	695298	5000	45.32	276	130	16.076
HD202	Shanghai	CKD	85641034	12.85	9086	199911540	43239	7682	652513	5000	47.36	276	85	19.154
HD203	Shanghai	CKD	87369332	13.11	4819	149141375	70702	10347	798528	5002	45.26	119	72	17.885
HD204	Shanghai	CKD	87051932	13.06	4736	117086527	50952	8620	887146	5002	44.98	108	42	15.618
HD205	Shanghai	CKD	86936932	13.04	6915	157378077	43856	8029	740537	5001	45.92	181	67	15.735
HD206	Shanghai	CKD	84334846	12.65	6906	132585127	31164	7337	811913	5002	44.7	225	75	35.228
HD207	Shanghai	CKD	71562746	10.73	4396	134293535	68782	10736	462678	5002	44.39	131	75	22.676
HD208	Shanghai	CKD	88713330	13.31	4958	137968543	59789	9680	628614	5003	46.15	104	83	14.833
HD209	Shanghai	CKD	87255498	13.09	5745	132878436	52912	7753	809226	5000	44.47	154	66	16.833
HD210	Shanghai	CKD	91105406	13.67	5722	119063656	37602	7733	547398	5000	46.54	125	51	15.996
HD211	Shanghai	CKD	82168402	12.33	5400	115860634	42583	7537	688215	5000	47.63	120	62	18.697
HD212	Shanghai	CKD	87716822	13.16	10753	218187192	36873	7415	680621	5000	47.17	218	120	18.294
HD213	Shanghai	CKD	86374940	12.96	3077	97436242	70201	11662	625019	5000	44.91	87	39	16.313
HD214	Shanghai	CKD	86440714	12.97	3815	95774909	54422	8536	482911	5007	44.05	84	38	14.349
HD215	Shanghai	CKD	91297776	13.69	3854	105796122	57497	9523	660354	5000	45.43	107	53	15.133
HD216	Shanghai	CKD	96371728	14.46	5036	139922982	64238	9390	945541	5001	44.81	148	77	15.426
KD-001	Beijing	CKD	64580736	9.69	3540	80102201	50071	7507	612140	5000	48.33	79	42	27.217
KD-002	Beijing	CKD	78823558	11.82	4952	118558165	53666	8052	581936	5000	45.1	111	65	13.798
KD-003	Beijing	CKD	52009042	7.8	6501	126906831	31706	7635	689923	5000	43.81	165	62	16.793
KD-004	Beijing	CKD	65991780	9.9	4418	86474186	34677	7358	446165	5000	44.32	159	47	16.6
KD-005	Beijing	CKD	68245684	10.24	6244	103194404	24918	6634	484909	5002	46.43	144	63	14.235
KD-006	Beijing	CKD	53183546	7.98	4047	83715411	42491	7255	327803	5000	45.3	152	35	17.208
KD-007	Beijing	CKD	59793280	8.97	6410	98679458	20470	6638	361831	5000	45.47	198	46	16.752
KD-008	Beijing	CKD	62347746	9.35	4493	75533675	26347	6676	316794	5000	46.48	101	26	18.04
KD-009	Beijing	CKD	49307836	7.4	2833	57237179	34426	7422	629317	5000	46.36	98	22	14.256
KD-010	Beijing	CKD	57031140	8.55	4126	86409778	39526	7623	452361	5003	45.04	95	35	19.213
KD-011	Beijing	CKD	49598830	7.44	5486	89037449	22614	6755	466511	5000	45.19	136	37	16.049
KD-012	Beijing	CKD	72442540	10.87	8903	156562811	26042	6933	712308	5000	45.69	256	85	20.281
KD-013	Beijing	CKD	77704582	11.66	8830	178729030	34059	7583	498863	5000	45.32	228	71	15.944
KD-014	Beijing	CKD	58833298	8.82	3686	76937331	40556	7434	491500	5000	45.63	87	39	14.642
KD-015	Beijing	CKD	46050940	6.91	3553	69613670	37349	7086	548603	5000	43.6	67	18	14.206
KD-016	Beijing	CKD	92196226	13.83	6350	126386678	30946	7753	420933	5000	47.82	170	56	14.171
KD-017	Beijing	CKD	50038290	7.51	4054	75351507	36340	6639	707585	5000	46.03	144	39	16.741
KD-018	Beijing	CKD	71077636	10.66	6042	123264540	38584	7376	702402	5000	45.04	102	50	14.081
KD-019	Beijing	CKD	66967976	10.05	9818	158498539	23593	6613	832474	5000	42.47	248	71	13.556
KD-020	Beijing	CKD	93871444	14.08	2478	55314425	46616	7696	580569	5004	43.6	46	16	15.719
KD-021	Beijing	CKD	80296836	12.04	4512	109631860	56346	7942	456818	5001	44.76	97	46	15.23
KD-022	Beijing	CKD	83060392	12.46	4185	83088390	34738	7358	416662	5000	44.34	85	44	15.021
KD-023	Beijing	CKD	39517186	5.93	3283	66468764	38278	7161	331286	5000	45.53	95	19	15.215
KD-024	Beijing	CKD	54954306	8.24	4047	111841302	61732	9254	777167	5001	48.43	141	56	16.847
KD-025	Beijing	CKD	89723512	13.46	3894	83591574	40652	7733	649407	5000	45.11	71	31	15.507
KD-026	Beijing	CKD	88754292	13.31	5381	117288454	45887	7486	489219	5000	44.95	147	74	18.144
KD-027	Beijing	CKD	89979120	13.5	2690	83338513	63995	11327	492983	5000	47.49	68	37	25.352
KD-028	Beijing	CKD	76448622	11.47	5866	122694286	39252	7501	482406	5002	43.24	135	58	20.335
KD-029	Beijing	CKD	73933772	11.09	3617	67132193	38225	6665	439222	5001	47.07	111	25	17.321
KD-030	Beijing	CKD	68943882	10.34	5253	110995122	44129	7246	799428	5000	46.06	164	48	18.75
KD-031	Beijing	CKD	68006296	10.2	7081	135359659	32499	7228	525372	5000	43.94	195	66	16.02
KD-032	Beijing	CKD	90418370	13.56	7422	161516233	38588	8008	602817	5000	46.26	222	91	18.143
KD-033	Beijing	CKD	76774566	11.52	2941	68149159	52326	7719	703246	5001	46.64	83	32	18.974
KD-034	Beijing	CKD	72780092	10.92	6071	130042333	41615	7745	645584	5002	47.77	154	78	17.514
KD-035	Beijing	CKD	74885924	11.23	7962	152263170	32799	7124	730281	5002	45.32	201	61	16.104
KD-036	Beijing	CKD	98844088	14.83	5685	106797445	30010	7326	525479	5001	45.16	125	31	20.011
KD-037	Beijing	CKD	85875002	12.88	5615	129187533	46291	8083	522620	5000	43.92	188	78	16.864
KD-038	Beijing	CKD	75716054	11.36	4746	95228921	37907	7307	553951	5000	43.59	140	42	18.835
KD-039	Beijing	CKD	97985280	14.7	7634	143211654	28577	7441	528308	5000	43.9	126	74	17.367
KD-040	Beijing	CKD	69784338	10.47	7398	141787002	33165	7186	542528	5000	47.28	232	94	13.774
KD-041	Beijing	CKD	79603020	11.94	6954	140488099	36551	7362	481315	5002	45.96	191	74	17.843
KD-042	Beijing	CKD	81820936	12.27	4694	83318980	28658	6754	423982	5000	46.31	112	38	16.353
KD-043	Beijing	CKD	74053828	11.11	3744	81854511	42921	7848	729707	5000	44.14	128	48	15.521
KD-044	Beijing	CKD	81836124	12.28	3114	94345923	66654	10718	558919	5003	46.34	81	55	14.525
KD-045	Beijing	CKD	70747820	10.61	7312	149826557	39171	7363	550467	5002	45.63	244	84	15.286
KD-046	Beijing	CKD	64832820	9.72	3285	77383859	45695	8362	774337	5000	44.9	98	34	14.255
KD-047	Beijing	CKD	80667412	12.1	6803	136850406	36816	7329	793371	5000	44.54	160	48	15.936
KD-048	Beijing	CKD	72521890	10.88	6279	92146620	19178	6412	308318	5002	43.89	170	37	14.646
KD-049	Beijing	CKD	73746822	11.06	5144	116967288	44143	8064	622796	5000	45.44	147	53	16.734
KD-050	Beijing	CKD	75148148	11.27	5041	100427258	37945	7197	742190	5001	46.76	132	48	16.732
KD-051	Beijing	CKD	91848730	13.78	5024	86523585	27302	6762	918543	5002	48.02	104	41	20.11
KD-052	Beijing	CKD	85170230	12.78	3796	80753404	42423	7389	838326	5002	42.3	113	33	16.033
KD-053	Beijing	CKD	78893298	11.83	5413	138154160	56815	8548	693785	5000	44.93	119	56	16.801
KD-054	Beijing	CKD	66268108	9.94	7419	123349293	23451	6900	463470	5000	46.17	174	70	13.487
KD-055	Beijing	CKD	73205498	10.98	5479	129664147	58953	7618	788113	5001	46.54	176	85	15.291
KD-056	Beijing	CKD	77800614	11.67	1783	51610627	60328	10638	400149	5001	45.4	43	20	16.601
KD-057	Beijing	CKD	78904814	11.84	7425	144929675	34913	7205	428883	5000	45.57	218	75	13.773
KD-058	Beijing	CKD	80469154	12.07	8180	152864496	29997	7275	575114	5000	42.46	154	63	15.698
KD-059	Beijing	CKD	73104342	10.97	4881	106384519	43581	7829	691652	5000	45.24	72	38	14.622
KD-060	Beijing	CKD	72371498	10.86	6509	118815518	30404	6902	602471	5000	44.72	147	35	14.51
KD-061	Beijing	CKD	80366790	12.06	6557	112631410	28379	6611	480877	5000	45.48	187	53	16.015
KD-062	Beijing	CKD	79952192	11.99	5482	113111398	36919	7596	410811	5000	49.56	112	62	20.996
KD-063	Beijing	CKD	60586626	9.09	3979	69576845	28201	6657	491185	5000	47.72	98	36	15.018
KD-064	Beijing	CKD	79307330	11.9	6004	146819638	47254	8632	524369	5000	45.1	149	76	14.942
KD-065	Beijing	CKD	88913010	13.34	2592	63925712	52410	8501	483068	5000	47.05	65	31	17.543
KD-066	Beijing	CKD	72122098	10.82	1479	40950698	70852	8691	696199	5006	43.69	40	8	14.632
KD-067	Beijing	CKD	73222580	10.98	2032	41370936	38842	7418	664353	5000	48.1	52	31	8.886
KD-068	Beijing	CKD	60334856	9.05	8618	154007152	28935	6976	362437	5000	47.93	250	92	17.434
KD-069	Beijing	CKD	70980776	10.65	8223	137891106	24262	6928	387440	5000	44.49	198	63	18.875
KD-070	Beijing	CKD	57874474	8.68	4369	87031004	33783	7454	527298	5000	43.83	69	38	17.273
KD-071	Beijing	CKD	69118550	10.37	6281	134251896	44052	7511	634678	5000	47.26	172	73	11.756
KD-072	Beijing	CKD	80649918	12.1	2574	92361054	69322	13911	723622	5004	47.46	60	48	6.362
KD-073	Beijing	CKD	66496168	9.97	4897	126355048	62204	8485	626472	5002	47.37	126	64	22.258
KD-074	Beijing	CKD	86875692	13.03	3036	80358450	66673	8704	428245	5000	44.42	78	47	12.724
KD-075	Beijing	CKD	75018642	11.25	5577	122084653	45328	7722	451410	5000	48.55	174	90	13.887
KD-076	Beijing	CKD	77679940	11.65	3374	79565602	46086	8339	436011	5001	46.96	90	50	20.512
KD-077	Beijing	CKD	80676138	12.1	7553	153119136	36501	7294	614552	5000	47.73	197	85	18.021
KD-078	Beijing	CKD	101388916	15.21	5202	128284049	50581	8486	577102	5000	47.76	134	77	18.038
KD-079	Beijing	CKD	80207328	12.03	8556	150389484	27914	6815	633563	5000	47.2	183	67	12.474
KD-080	Beijing	CKD	81794652	12.27	7631	149866886	37191	6964	654932	5001	47.06	211	76	16.325
KD-081	Beijing	CKD	73569130	11.04	5303	106388459	38738	7210	624635	5000	46.84	121	43	15.243
KD-082	Beijing	CKD	60754678	9.11	6928	140056496	35349	7508	519044	5002	47.14	188	69	17.353
KD-083	Beijing	CKD	80447154	12.07	4621	98514158	43786	7414	622827	5000	44.04	103	49	14.165
KD-084	Beijing	CKD	70431538	10.56	4434	103647455	48015	7997	664523	5000	46.19	98	48	15.285
KD-085	Beijing	CKD	75871602	11.38	3301	82972978	45707	9292	579015	5008	50.04	81	49	13.652
KD-086	Beijing	CKD	76453610	11.47	7729	149386482	30874	7488	717639	5000	45.71	177	90	18.438
KD-087	Beijing	CKD	68399400	10.26	8380	156194268	31616	7017	557384	5000	48.04	227	77	18.561
KD-088	Beijing	CKD	64257528	9.64	3162	54564182	25030	6996	334080	5002	43.74	77	14	16.459
KD-089	Beijing	CKD	75812962	11.37	5927	126775091	39506	7682	477321	5000	44.18	138	63	16.456
KD-090	Beijing	CKD	69908728	10.49	4256	94330825	40930	8038	547594	5000	44.51	116	51	15.747
KD-091	Beijing	CKD	94650580	14.2	7495	138034868	28278	7213	642351	5000	47.84	148	73	15.976
KD-092	Beijing	CKD	56999700	8.55	6627	149207455	43167	7953	537326	5000	44.72	170	87	16.576
KD-093	Beijing	CKD	110945528	16.64	5425	101923371	29817	7322	433895	5000	45.75	106	52	15.73
KD-094	Beijing	CKD	82399964	12.36	6760	132770742	34969	7302	652165	5000	46.81	182	60	15.033
KD-095	Beijing	CKD	75572920	11.34	6265	123140689	39794	6977	676138	5000	46.87	168	52	15.214
KD-096	Beijing	CKD	77685132	11.65	3039	86621994	61388	10009	642027	5001	44.56	61	30	19.063
KD-097	Beijing	CKD	66453822	9.97	3035	72058375	54224	7680	536745	5006	46.18	94	46	11.545
KD-098	Beijing	CKD	71200912	10.68	3554	75862535	44714	7471	399441	5000	46.28	80	43	17.82
KD-099	Beijing	CKD	72441132	10.87	4655	103907792	41632	8243	448933	5001	43.55	102	40	15.836
KD-100	Beijing	CKD	77411958	11.61	7816	142182178	30463	6854	880546	5000	48.33	223	84	16.326
KD-101	Beijing	CKD	95425016	14.31	3433	82465907	51195	8118	430552	5000	45.67	71	42	19.799
KD-102	Beijing	CKD	62141750	9.32	8677	149228177	25942	6802	620634	5000	47.09	251	86	17.234
KD-103	Beijing	CKD	63735470	9.56	4983	102124697	39955	7254	699715	5000	50.22	137	44	13.893
KD-104	Beijing	CKD	85191534	12.78	3558	79402608	46843	7825	463301	5001	43.91	85	35	17.662
KD-105	Beijing	CKD	81930422	12.29	7635	127024009	25096	6696	743453	5000	45.1	161	70	16.058
KD-106	Beijing	CKD	78008648	11.7	5736	96425225	30155	6318	925405	5000	45.23	144	30	17.429
KD-107	Beijing	CKD	78808312	11.82	5195	102746402	37680	7135	580907	5001	46.47	126	48	17.824
KD-108	Beijing	CKD	63063956	9.46	7350	129686742	26544	6980	673421	5001	46.09	204	63	19.694
KD-109	Beijing	CKD	77901152	11.69	7680	152695952	38178	7146	646204	5000	46.88	187	77	16.448
KD-110	Beijing	CKD	78824638	11.82	4813	110594748	48073	8020	472307	5000	48.07	133	67	14.706
KD-111	Beijing	CKD	59162566	8.87	7628	120665206	22065	6560	505718	5000	46.75	220	51	14.785
KD-112	Beijing	CKD	66843030	10.03	6726	131343049	32377	7420	679326	5001	45.74	164	66	15.61
KD-113	Beijing	CKD	75775304	11.37	3521	80954922	49110	7970	413740	5000	47.13	99	41	16.28
KD-114	Beijing	CKD	60139484	9.02	7401	128779911	28383	6784	566436	5000	46.55	165	62	18.039
KD-115	Beijing	CKD	68678882	10.3	4530	80902822	29938	6837	452958	5000	45.4	112	45	23.287
KD-116	Beijing	CKD	93788588	14.07	7074	130461196	31022	6969	378791	5000	44.09	152	45	14.705
KD-117	Beijing	CKD	67803768	10.17	7956	154795948	34808	7131	606742	5001	48.41	225	76	16.276
KD-118	Beijing	CKD	79845840	11.98	1809	60785867	76449	11969	632221	5005	43.61	56	38	13.297
KD-119	Beijing	CKD	66672692	10	3567	79655031	42842	8050	701445	5001	45.21	82	32	17.204
KD-120	Beijing	CKD	84233898	12.64	3950	84838435	40207	7772	483419	5002	48.37	83	45	19.698
KD-121	Beijing	CKD	84809258	12.72	3319	104913136	67683	11139	532323	5001	44.7	76	59	13.476
KD-122	Beijing	CKD	81726218	12.26	4007	97883973	53631	8303	659538	5001	45.97	106	36	13.878
KD-123	Beijing	CKD	75605210	11.34	6967	152684817	42382	7636	577016	5000	49.12	207	85	17.27
KD-124	Beijing	CKD	72591972	10.89	6739	144215145	38188	7958	535058	5000	46.39	175	57	19.307
KD-125	Beijing	CKD	67377732	10.11	3307	79545925	53466	8142	783168	5000	45.45	86	36	16.549
KD-126	Beijing	CKD	69981858	10.5	3823	82943409	38587	8057	465732	5001	47.14	96	40	19.563
KD-127	Beijing	CKD	83318972	12.5	4960	114760927	47779	7979	675929	5000	44.45	156	53	19.124
KD-128	Beijing	CKD	82949172	12.44	7564	141077033	32796	6973	614396	5000	46.95	200	67	18.001
KD-129	Beijing	CKD	81940590	12.29	6303	129544755	35910	7679	374657	5000	46.9	131	48	18.59
KD-130	Beijing	CKD	86739942	13.01	8133	138872517	26907	6654	443411	5000	46.77	257	71	16.393
KD-131	Beijing	CKD	32062540	4.81	3339	64617263	39618	6771	670862	5001	45.28	79	30	13.506
KD-132	Beijing	CKD	73241814	10.99	4959	103223501	37999	7622	580499	5000	48.08	131	56	12.535
KD-133	Beijing	CKD	69416902	10.41	7147	105281329	19317	6487	288415	5000	51.8	202	39	17.224
KD-134	Beijing	CKD	44721614	6.71	4754	77023344	24872	6413	636218	5001	45.48	130	44	14.707
KD-135	Beijing	CKD	73642558	11.05	4043	94902774	51649	7928	707752	5000	45.21	92	34	19.495
KD-136	Beijing	CKD	72971214	10.95	4652	99867407	42631	7647	596972	5001	45.22	113	54	17.897
KD-137	Beijing	CKD	82760204	12.41	6478	100091756	21170	6534	492778	5000	44.65	199	51	12.402
KD-138	Beijing	CKD	73863196	11.08	5685	111175583	40365	6940	721552	5002	47.55	134	41	15.201
KD-139	Beijing	CKD	66100964	9.92	4418	95029544	41111	7739	387965	5001	43.99	99	48	15.969
KD-140	Beijing	CKD	68054436	10.21	10621	199664717	33060	6949	539293	5000	46.45	265	94	16.972
KD-141	Beijing	CKD	70695742	10.6	2304	65170201	51283	10844	543542	5004	46.02	52	33	21.545
KD-142	Beijing	CKD	48773218	7.32	3793	90854676	46005	8338	503893	5001	45.31	103	46	16.192
KD-143	Beijing	CKD	78348888	11.75	6483	131068650	40221	7100	726275	5000	48.77	176	70	19.691
KD-144	Beijing	CKD	74798114	11.22	7176	129990000	29767	6898	503433	5001	45.49	180	56	16.601
KD-145	Beijing	CKD	94844758	14.23	4678	101111193	39062	7952	607573	5000	46.23	115	54	15.587
KD-146	Beijing	CKD	53483102	8.02	4554	86916119	33447	7150	619525	5000	43.88	97	46	18.688
KD-147	Beijing	CKD	86604258	12.99	9529	151302076	21664	6798	385724	5000	45.31	218	76	17.168
KD-148	Beijing	CKD	56519568	8.48	5401	107585502	36380	7207	693833	5000	48.01	130	43	15.399
KD-149	Beijing	CKD	56152338	8.42	2408	64908148	64274	9008	710906	5002	46.23	54	21	12.71
KD-150	Beijing	CKD	72315798	10.85	2965	62073797	56688	6962	665069	5000	49.32	87	27	35.582
KD-151	Beijing	CKD	88585524	13.29	7256	125457546	25320	6990	388215	5001	46.59	162	48	18.294
KD-152	Beijing	CKD	60433564	9.07	3207	62677100	31604	7639	271265	5002	44.29	71	37	15.378
KD-153	Beijing	CKD	59571638	8.94	4849	101144071	47815	7166	552305	5000	44.69	130	44	16.689
KD-154	Beijing	CKD	53749812	8.06	2760	64047277	51384	7808	443144	5002	44.4	90	31	18.709
KD-155	Beijing	CKD	87356240	13.1	8718	156149832	28327	6993	397278	5000	42.74	251	70	17.242
KD-156	Beijing	CKD	62871224	9.43	5174	125153258	46325	8879	574776	5000	48.91	149	76	19.073
KD-157	Beijing	CKD	75334330	11.3	10910	202568747	28922	7112	571944	5000	47.31	301	81	11.846
KD-158	Beijing	CKD	75641256	11.35	6851	144270601	35692	7928	485376	5000	47.67	134	79	16.145
KD-159	Beijing	CKD	81882150	12.28	7918	164519284	39351	7412	625680	5001	47.14	234	86	16.558
KD-160	Beijing	CKD	79824246	11.97	8009	143682732	27887	7033	464258	5001	45.49	226	76	15.945
KD-161	Beijing	CKD	62075722	9.31	2681	85042906	69378	11419	638731	5004	43.77	88	44	17.111
KD-162	Beijing	CKD	67185334	10.08	7253	136090556	31343	7188	510161	5000	47.06	212	62	16.72
KD-163	Beijing	CKD	82439686	12.37	5247	101633981	34654	7089	695893	5004	45.44	125	33	19.612
KD-164	Beijing	CKD	78122868	11.72	3229	93192601	65247	9674	736850	5000	45.41	93	49	14.308
KD-165	Beijing	CKD	70657876	10.6	6043	127844633	39910	7686	437156	5003	43.72	155	54	18.555
KD-166	Beijing	CKD	71694610	10.75	7125	96585713	16348	6264	417480	5000	45.58	172	41	13.63
KD-167	Beijing	CKD	70663896	10.6	6496	111509832	26312	6800	525855	5000	43.11	111	47	15.42
KD-168	Beijing	CKD	80830386	12.12	7273	147422343	35466	7437	591458	5001	44.27	194	79	16.743
KD-169	Beijing	CKD	79017358	11.85	7102	122951926	26378	6860	867843	5001	44.03	159	47	17.834
KD-170	Beijing	CKD	76556942	11.48	5648	127889638	46450	7872	857282	5000	46.05	123	58	15.381
KD-171	Beijing	CKD	88635430	13.3	6901	106678632	21054	6516	623916	5000	43.57	124	42	18.512
KD-172	Beijing	CKD	68964388	10.34	5406	97316818	28512	7055	608300	5000	45.27	129	51	16.499
KD-173	Beijing	CKD	64845580	9.73	6344	109509667	28713	6593	449394	5000	46	200	55	17.455
KD-174	Beijing	CKD	91202532	13.68	8567	162798559	32101	7140	580204	5000	44.52	184	75	14.658
KD-175	Beijing	CKD	71708398	10.76	4463	109003436	44161	8901	719963	5000	43.62	81	40	15.858
KD-176	Beijing	CKD	79534326	11.93	6934	141765617	33704	7799	468598	5000	46.04	151	55	18.43
KD-177	Beijing	CKD	67905054	10.19	5303	114905907	41416	7580	348679	5001	44.81	115	43	14.993
KD-178	Beijing	CKD	80602638	12.09	8986	208093803	48860	7967	642182	5000	47.61	262	103	18.127
KD-179	Beijing	CKD	66148818	9.92	7476	131865610	27249	6936	740121	5000	46.35	183	62	15.682
KD-180	Beijing	CKD	74967482	11.25	5287	134379277	53307	8781	676007	5001	47.71	143	76	16.967
KD-181	Beijing	CKD	83409196	12.51	6904	119483163	26319	6942	778164	5000	44.55	196	69	18.676
KD-182	Beijing	CKD	85765412	12.86	6102	102015662	25326	6627	487584	5000	45.46	159	43	16.724
KD-183	Beijing	CKD	69917460	10.49	7004	144727575	37547	7627	417196	5001	47.28	181	66	15.289
KD-184	Beijing	CKD	74196908	11.13	3544	57940659	24818	6518	385969	5001	44.5	90	28	18.728
KD-185	Beijing	CKD	60370590	9.06	5831	87305316	20532	6422	413543	5000	43.64	153	34	18.343
KD-186	Beijing	CKD	95127772	14.27	9174	202836815	42338	7872	864195	5000	48.36	261	100	13.897
KD-187	Beijing	CKD	88294912	13.24	7864	144029402	31967	6824	475487	5000	46	219	62	17.634
KD-188	Beijing	CKD	80793970	12.12	7538	147615531	36591	7099	686975	5000	45.86	188	80	16.347
KD-189	Beijing	CKD	93619284	14.04	7144	114405595	23820	6510	411448	5000	45.55	191	69	17.973
KD-190	Beijing	CKD	82662742	12.4	6247	129403664	38370	7532	531923	5000	45.62	150	77	15.415
KD-191	Beijing	CKD	62867900	9.43	3500	87661572	53673	8911	613169	5001	45.84	82	45	17.389
KD-192	Beijing	CKD	77186848	11.58	6282	129450156	35734	7567	545938	5001	45.93	129	63	16.197
KD-193	Beijing	CKD	73462624	11.02	4407	109764247	51982	8785	683546	5000	45.93	115	46	16.954
KD-194	Beijing	CKD	66507878	9.98	6432	110773086	28527	6529	571216	5000	47.64	169	65	18.054
KD-195	Beijing	CKD	92619452	13.89	8215	151368297	29933	6988	461738	5000	46.61	282	86	16.784
KD-196	Beijing	CKD	71304922	10.7	7081	156254031	40569	8139	525553	5000	45.66	178	93	15.536
KD-197	Beijing	CKD	68655174	10.3	6546	129950156	35845	7292	841735	5000	46.65	128	65	17.608
KD-198	Beijing	CKD	77489080	11.62	5075	121461306	53015	8054	662567	5000	46.89	94	63	13.48
KD-199	Beijing	CKD	86687086	13	5140	108470952	37854	7774	552566	5000	47.49	158	58	15.916
KD-200	Beijing	CKD	90925816	13.64	5638	127314502	49203	7628	511136	5000	48.43	152	82	16.832
KD-201	Beijing	CKD	62883162	9.43	4918	126873737	53226	9075	558896	5000	47.76	78	74	13.622
KD-202	Beijing	CKD	79449922	11.92	6426	121524025	33244	7108	350644	5000	46.04	133	65	18.779
KD-203	Beijing	CKD	88000656	13.2	6009	120659252	42003	7065	791708	5000	48.33	177	58	12.62
KD-204	Beijing	CKD	75462506	11.32	6350	122285557	34667	7081	522699	5000	46.5	139	45	14.63
KD-205	Beijing	CKD	85510588	12.83	6740	123786099	36672	6632	773234	5000	45.76	161	61	14.835
KD-206	Beijing	CKD	79443948	11.92	6732	133192560	32841	7485	638759	5003	47.4	169	47	16.335
KD-207	Beijing	CKD	76726396	11.51	6151	122543076	35086	7452	372517	5001	46.1	130	47	15.801
KD-208	Beijing	CKD	81498942	12.22	10094	162860044	23754	6492	537622	5000	45.53	339	81	17.031
KD-209	Beijing	CKD	76310128	11.45	6584	128187354	34421	7118	415121	5000	45.87	246	67	19.343
KD-210	Beijing	CKD	86462666	12.97	3800	80849660	36601	7953	494639	5003	45.47	74	30	16.808
KD-211	Beijing	CKD	68876334	10.33	3714	93327182	53620	8296	499650	5001	44.81	68	34	15.579
KD-212	Beijing	CKD	77818478	11.67	6820	127214119	31726	7029	418834	5000	45.59	173	53	16.127
KD-213	Beijing	CKD	80859380	12.13	2909	55121619	29293	7444	498290	5002	46.05	48	31	10.657
KD-214	Beijing	CKD	71165296	10.67	3822	109590200	72121	9299	599798	5000	48.67	84	67	13.605
KD-215	Beijing	CKD	82338948	12.35	11469	202924759	28883	6827	575831	5000	45.9	339	87	17.303
KD-216	Beijing	CKD	73786318	11.07	6814	145227412	43143	7613	553873	5000	48.62	210	86	14.786
KD-217	Beijing	CKD	49703128	7.46	1816	63832553	86283	12553	723525	5002	47.15	47	25	12.073
KD-218	Beijing	CKD	67576616	10.14	5273	106631867	36436	7381	516106	5000	43.89	146	44	19.048
KD-219	Beijing	CKD	70932784	10.64	8081	132595772	24174	6587	633691	5001	45.84	278	76	15.475
KD-220	Beijing	CKD	80273880	12.04	2519	57219552	55447	7680	344214	5002	44.93	72	22	15.433
KD-221	Beijing	CKD	84413862	12.66	5107	98210807	35314	7072	419948	5000	45.07	129	27	15.036
KD-222	Beijing	CKD	74153680	11.12	6839	135036599	36246	7192	797123	5000	45.21	197	64	15.271
KD-223	Beijing	CKD	66232726	9.93	5315	103803196	33120	7236	640467	5001	49.47	108	58	16.605
KD-224	Beijing	CKD	71426640	10.71	7602	139304026	28651	7141	546322	5001	48.51	154	89	15.078
KD-225	Beijing	CKD	86022856	12.9	10175	172012418	25234	6815	464504	5000	47.95	227	82	16.921
KD-226	Beijing	CKD	64432336	9.66	9008	155637365	26198	6872	431546	5000	47.83	191	70	14.486
KD-227	Beijing	CKD	65523926	9.83	7501	124327195	24325	6748	428168	5000	45.43	162	56	15.372
KD-228	Beijing	CKD	84379282	12.66	8122	114033389	17422	6362	449072	5000	47.11	183	57	16.364
KD-229	Beijing	CKD	53521680	8.03	6553	99513542	20684	6365	364298	5001	47.77	156	35	17.762
KD-230	Beijing	CKD	48297620	7.24	3271	55361316	25794	6745	344305	5003	44.92	71	17	18.519
KD-231	Beijing	CKD	49017528	7.35	4064	70565185	26324	6954	287989	5000	43.42	68	25	16.206
KD-232	Beijing	CKD	47801778	7.17	3959	56119879	17737	6281	470991	5000	44.29	116	18	13.912
KD-233	Beijing	CKD	76391046	11.46	7571	151720706	36637	7329	595671	5000	44.76	224	53	17.293
KD-234	Beijing	CKD	70875416	10.63	6409	126960439	33731	7442	528882	5000	45.56	131	59	18.689
KD-235	Beijing	CKD	62492932	9.37	5415	91803382	26805	6724	478683	5000	44.21	144	44	16.494
KD-236	Beijing	CKD	80642928	12.1	6438	129792754	35262	7483	482689	5000	44.94	157	60	15.621
KD-237	Beijing	CKD	66181948	9.93	3726	100753785	59995	9449	895285	5000	42.62	93	47	17.94
KD-238	Beijing	CKD	74850926	11.23	5591	129436949	48116	7989	546165	5000	43.84	158	61	24.764
KD-239	Beijing	CKD	77214642	11.58	3496	66120781	31577	7213	553854	5000	45.02	94	44	45.886
KD-240	Beijing	CKD	79315624	11.9	7249	153587627	40663	7580	613942	5000	45.95	165	55	16.037
KD-241	Beijing	CKD	74182920	11.13	7166	153382774	44347	7480	569822	5000	45.7	207	67	16.575
KD-242	Beijing	CKD	73060266	10.96	4334	123700287	62896	9742	556942	5001	46.8	123	75	16.3
KD-243	Beijing	CKD	73695078	11.05	4863	103539331	40698	7550	727352	5000	50.74	213	61	13.664
KD-244	Beijing	CKD	68721634	10.31	2941	72816756	54067	8346	996571	5007	46.26	57	32	13.019
KD-245	Beijing	CKD	69970410	10.5	6437	146341535	40083	8421	787783	5000	45.13	145	71	17.739
KD-246	Beijing	CKD	55353776	8.3	911	16482122	30253	6755	711647	5001	47.99	46	10	19.813
KD-247	Beijing	CKD	65526416	9.83	9108	197127174	46311	7442	624517	5000	47.81	245	98	21.216
KD-248	Beijing	CKD	56179242	8.43	6552	152664332	51559	7863	918529	5004	47.12	166	68	19.005
KD-249	Beijing	CKD	57519402	8.63	4231	127492126	63823	10696	517705	5001	45.84	128	62	16.59
KD-250	Beijing	CKD	73995778	11.1	4558	121619715	53195	9630	651801	5001	45.99	114	73	16.127
KD-251	Beijing	CKD	71824324	10.77	4934	81339266	24121	6632	387525	5000	44.55	107	32	17.31
KD-252	Beijing	CKD	65667892	9.85	4566	104375080	44436	8016	562867	5001	43.69	158	50	17.436
KD-253	Beijing	CKD	65547214	9.83	6393	153789347	53040	8100	1215423	5000	46.71	128	83	15.111
KD-254	Beijing	CKD	74497572	11.17	10256	213860860	40353	7408	485753	5000	47.11	316	110	19.22

## Sheet: Table S2
Table S2. The CheckV-evaluated result of 45,849 vOTUs used in this study.
vOTU ID	Genome size (bp)	Number of genes	Number of viral genes	Number of host genes	Genome quality	% Completeness	Completeness method	% Contamination
v0001	22519	21	1	3	Low-quality	22.47	AAI-based (medium-confidence)	0
v0002	11458	3	2	0	Low-quality	6.76	HMM-based (lower-bound)	0
v0003	41195	50	2	8	Low-quality	38.5	HMM-based (lower-bound)	0
v0004	16847	18	0	1	Low-quality	24.81	AAI-based (medium-confidence)	0
v0005	12563	16	1	2	Low-quality	12.61	AAI-based (medium-confidence)	0
v0006	38470	31	2	5	Low-quality	15.93	HMM-based (lower-bound)	21.53
v0007	19588	24	1	0	Low-quality	7.87	HMM-based (lower-bound)	0
v0008	5716	9	0	1	Low-quality	9.55	AAI-based (high-confidence)	0
v0009	6163	9	4	0	High-quality	94.16	AAI-based (high-confidence)	0
v000a	10689	22	6	0	Low-quality	25.98	AAI-based (high-confidence)	0
v000b	28344	34	32	0	Medium-quality	75.88	AAI-based (high-confidence)	0
v000c	9083	15	0	1	Low-quality	20.48	AAI-based (medium-confidence)	0
v000d	14212	20	10	0	Low-quality	37.99	AAI-based (high-confidence)	0
v000e	5802	8	2	0	High-quality	97.05	AAI-based (high-confidence)	0
v000f	31902	26	1	5	Medium-quality	72.72	AAI-based (medium-confidence)	0
v0010	8733	10	1	0	Low-quality	17.49	HMM-based (lower-bound)	0
v0011	16364	25	7	0	Medium-quality	88.81	AAI-based (medium-confidence)	0
v0012	5062	9	3	0	Medium-quality	77.75	AAI-based (high-confidence)	0
v0013	7492	12	1	0	Medium-quality	55.27	AAI-based (high-confidence)	0
v0014	15034	24	2	0	Low-quality	7.71	HMM-based (lower-bound)	0
v0015	17629	13	1	2	Low-quality	35.31	HMM-based (lower-bound)	0
v0016	12994	13	0	3	Low-quality	17.36	AAI-based (medium-confidence)	0
v0017	25894	25	2	1	Low-quality	22.63	HMM-based (lower-bound)	0
v0018	7433	11	3	0	Low-quality	5.14	AAI-based (high-confidence)	0
v0019	6432	11	1	0	Low-quality	8.52	HMM-based (lower-bound)	0
v001a	5056	8	1	0	Low-quality	10.21	AAI-based (medium-confidence)	0
v001b	6479	7	1	0	Low-quality	10.74	AAI-based (medium-confidence)	0
v001c	14231	18	1	0	Complete	100	DTR (high-confidence)	0
v001d	5261	6	5	0	Complete	100	DTR (high-confidence)	0
v001e	9468	18	0	0	Low-quality	16.77	AAI-based (high-confidence)	0
v001f	15906	12	0	3	Low-quality	20.88	AAI-based (medium-confidence)	0
v0020	61466	89	29	6	High-quality	100	AAI-based (high-confidence)	0
v0021	8204	20	5	0	Low-quality	17.11	AAI-based (high-confidence)	0
v0022	7729	7	2	0	Low-quality	8.68	HMM-based (lower-bound)	0
v0023	5418	4	0	2	Low-quality	8.5	AAI-based (medium-confidence)	0
v0024	6803	4	0	0	Low-quality	6.1	AAI-based (high-confidence)	0
v0025	13394	14	8	0	Low-quality	40.38	HMM-based (lower-bound)	0
v0026	14238	17	9	0	Low-quality	23.26	AAI-based (medium-confidence)	0
v0027	15277	21	1	2	Low-quality	34.96	HMM-based (lower-bound)	0
v0028	79192	53	0	13	High-quality	100	AAI-based (medium-confidence)	0
v0029	37914	49	17	2	Low-quality	48.44	HMM-based (lower-bound)	0
v002a	23981	36	20	0	Medium-quality	58.94	AAI-based (high-confidence)	0
v002b	31342	40	8	2	Medium-quality	53.01	AAI-based (high-confidence)	0
v002c	13187	13	2	1	Low-quality	13.9	AAI-based (medium-confidence)	0
v002d	7777	11	0	1	Low-quality	14.39	AAI-based (medium-confidence)	0
v002e	12178	21	6	0	Medium-quality	89.15	AAI-based (medium-confidence)	0
v002f	7024	9	0	0	Low-quality	15.71	AAI-based (high-confidence)	0
v0030	12146	30	3	0	Low-quality	29.52	AAI-based (high-confidence)	0
v0031	9711	6	0	0	Low-quality	12.79	AAI-based (medium-confidence)	0
v0032	58353	60	15	5	High-quality	100	AAI-based (high-confidence)	0
v0033	19907	19	9	0	Medium-quality	53.27	AAI-based (medium-confidence)	0
v0034	23915	28	5	0	Medium-quality	55.29	AAI-based (high-confidence)	0
v0035	6859	7	1	1	Low-quality	9.99	HMM-based (lower-bound)	0
v0036	26631	39	6	0	Low-quality	40.85	AAI-based (high-confidence)	0
v0037	5343	5	0	0	Low-quality	10.67	AAI-based (medium-confidence)	0
v0038	42017	45	2	1	High-quality	96.79	AAI-based (medium-confidence)	0
v0039	7512	13	0	0	Low-quality	15.19	AAI-based (high-confidence)	0
v003a	5543	9	1	0	Low-quality	11.39	AAI-based (high-confidence)	0
v003b	6448	8	2	1	Low-quality	14.52	AAI-based (high-confidence)	0
v003c	7944	8	0	4	Low-quality	8.06	AAI-based (medium-confidence)	0
v003d	30683	55	4	2	Low-quality	47.63	AAI-based (medium-confidence)	0
v003e	6019	9	2	0	High-quality	100	AAI-based (high-confidence)	0
v003f	7009	7	1	0	Low-quality	4.33	HMM-based (lower-bound)	0
v0040	7564	18	0	0	Low-quality	25.79	AAI-based (high-confidence)	0
v0041	31520	17	2	1	Low-quality	49.33	AAI-based (medium-confidence)	0
v0042	83772	133	27	2	Complete	100	DTR (high-confidence)	0
v0043	9410	10	2	0	Low-quality	20.47	AAI-based (medium-confidence)	0
v0044	5801	9	4	0	Low-quality	14.65	AAI-based (high-confidence)	0
v0045	24623	34	15	2	Medium-quality	53.19	AAI-based (high-confidence)	0
v0046	29144	39	15	1	Medium-quality	53.76	AAI-based (high-confidence)	0
v0047	41614	61	21	1	High-quality	100	AAI-based (high-confidence)	0
v0048	13254	16	0	1	Low-quality	22.14	AAI-based (high-confidence)	0
v0049	41065	47	19	1	Complete	100	DTR (high-confidence)	0
v004a	8839	15	3	0	Low-quality	24.07	AAI-based (high-confidence)	0
v004b	8282	16	1	0	Low-quality	22.11	AAI-based (high-confidence)	0
v004c	7016	13	0	1	Low-quality	15.69	AAI-based (high-confidence)	0
v004d	6104	8	1	0	Low-quality	9.24	HMM-based (lower-bound)	0
v004e	5057	15	3	0	Low-quality	13.58	AAI-based (high-confidence)	0
v004f	22490	37	6	1	Low-quality	43.09	AAI-based (high-confidence)	0
v0050	6796	9	0	0	Low-quality	10.82	AAI-based (medium-confidence)	0
v0051	8157	19	1	0	Low-quality	21.76	AAI-based (high-confidence)	0
v0052	5978	10	0	0	Low-quality	9.98	AAI-based (high-confidence)	0
v0053	6395	9	2	0	Low-quality	16.1	AAI-based (high-confidence)	0
v0054	6468	4	1	0	Low-quality	2.64	AAI-based (medium-confidence)	0
v0055	6323	8	1	0	Low-quality	3.57	AAI-based (medium-confidence)	0
v0056	6207	12	1	0	Low-quality	15.86	AAI-based (medium-confidence)	0
v0057	8849	9	1	0	Low-quality	7.1	HMM-based (lower-bound)	0
v0058	5775	13	2	0	Low-quality	14.31	AAI-based (high-confidence)	0
v0059	15259	17	17	0	Low-quality	40.81	AAI-based (high-confidence)	0
v005a	31163	37	15	1	Medium-quality	81.61	AAI-based (high-confidence)	0
v005b	56967	78	17	0	High-quality	97.91	AAI-based (high-confidence)	0
v005c	5023	6	4	0	Low-quality	13.69	AAI-based (high-confidence)	0
v005d	22502	38	11	0	Medium-quality	60.54	AAI-based (high-confidence)	0
v005e	37875	57	28	0	High-quality	92.71	AAI-based (high-confidence)	0
v005f	6214	6	0	1	Low-quality	5.17	AAI-based (high-confidence)	0
v0060	5954	16	5	0	Low-quality	12.84	AAI-based (high-confidence)	0
v0061	11966	14	6	0	Low-quality	40.27	HMM-based (lower-bound)	0
v0062	5542	15	0	0	Low-quality	7.84	AAI-based (medium-confidence)	0
v0063	13520	16	4	0	High-quality	100	AAI-based (high-confidence)	0
v0064	164606	213	29	17	High-quality	100	AAI-based (high-confidence)	29.3
v0065	10769	17	3	0	Low-quality	20.1	AAI-based (high-confidence)	0
v0066	12203	20	0	3	Low-quality	42.3	AAI-based (medium-confidence)	0
v0067	88038	95	4	33	Low-quality	11.11	HMM-based (lower-bound)	84.71
v0068	37155	33	6	2	Low-quality	42.73	AAI-based (high-confidence)	0
v0069	22955	46	12	0	Medium-quality	53.87	AAI-based (high-confidence)	0
v006a	15652	7	0	1	Low-quality	20.42	AAI-based (medium-confidence)	0
v006b	25481	15	1	6	Low-quality	4.68	HMM-based (lower-bound)	0
v006c	42878	82	12	2	Low-quality	48.21	AAI-based (high-confidence)	0
v006d	11748	17	7	0	Low-quality	33.35	AAI-based (medium-confidence)	0
v006e	125619	172	7	10	High-quality	100	AAI-based (medium-confidence)	0
v006f	39191	37	18	0	Medium-quality	53.11	AAI-based (high-confidence)	0
v0070	9919	15	2	1	Low-quality	7.03	HMM-based (lower-bound)	0
v0071	6312	12	4	0	Low-quality	7.86	AAI-based (high-confidence)	0
v0072	5320	8	1	0	Low-quality	2.14	HMM-based (lower-bound)	0
v0073	10624	13	0	1	Low-quality	24.01	AAI-based (high-confidence)	0
v0074	9127	16	4	0	Low-quality	21.6	AAI-based (high-confidence)	0
v0075	13653	19	9	0	Low-quality	44.9	HMM-based (lower-bound)	0
v0076	5273	7	1	0	Low-quality	3.26	HMM-based (lower-bound)	0
v0077	12426	17	5	0	Complete	100	ITR (high-confidence)	0
v0078	12391	18	11	0	Low-quality	32.18	AAI-based (high-confidence)	0
v0079	26053	36	14	0	Low-quality	40.18	HMM-based (lower-bound)	0
v007a	42243	47	4	1	Complete	100	DTR (high-confidence)	0
v007b	10564	17	4	0	Low-quality	28.79	AAI-based (high-confidence)	0
v007c	6819	6	5	0	Low-quality	19.37	AAI-based (medium-confidence)	0
v007d	8226	9	0	3	Low-quality	16.24	AAI-based (medium-confidence)	0
v007e	7724	10	3	0	Low-quality	5.91	AAI-based (medium-confidence)	0
v007f	9432	12	0	1	Low-quality	6.52	AAI-based (medium-confidence)	0
v0080	5308	7	1	0	Low-quality	2.46	HMM-based (lower-bound)	0
v0081	5802	9	1	0	Low-quality	1.64	HMM-based (lower-bound)	0
v0082	14224	32	3	2	Low-quality	23.79	AAI-based (high-confidence)	0
v0083	7075	7	0	0	Low-quality	10.3	AAI-based (high-confidence)	0
v0084	5169	6	0	0	Low-quality	10.91	AAI-based (medium-confidence)	0
v0085	25259	33	12	0	Medium-quality	56.06	AAI-based (high-confidence)	0
v0086	15060	22	7	2	High-quality	100	AAI-based (medium-confidence)	0
v0087	14769	19	1	1	Low-quality	16.58	HMM-based (lower-bound)	0
v0088	13638	19	6	0	Medium-quality	61.21	AAI-based (medium-confidence)	0
v0089	40539	77	17	0	Complete	100	DTR (high-confidence)	0
v008a	15592	21	7	0	Medium-quality	68.32	AAI-based (medium-confidence)	0
v008b	13779	17	4	0	High-quality	100	AAI-based (medium-confidence)	0
v008c	70134	105	19	2	Complete	100	DTR (high-confidence)	0
v008d	42853	78	19	1	Complete	100	DTR (high-confidence)	0
v008e	156988	201	19	3	Complete	100	DTR (high-confidence)	0
v008f	5177	12	5	0	Low-quality	6.81	AAI-based (high-confidence)	0
v0090	8872	13	4	1	Low-quality	13.44	HMM-based (lower-bound)	0
v0091	15858	25	6	0	Complete	100	ITR (medium-confidence)	0
v0092	35076	44	16	0	Medium-quality	67.5	AAI-based (high-confidence)	0
v0093	29246	37	2	1	Low-quality	41.64	HMM-based (lower-bound)	0
v0094	6866	12	1	0	Low-quality	18.21	AAI-based (high-confidence)	0
v0095	40289	49	2	12	Medium-quality	64.31	HMM-based (lower-bound)	0
v0096	32150	38	4	0	Low-quality	32.76	HMM-based (lower-bound)	0
v0097	10238	10	0	5	Low-quality	5.36	AAI-based (medium-confidence)	0
v0098	16543	27	3	1	Low-quality	43.16	AAI-based (high-confidence)	0
v0099	31074	34	3	0	Medium-quality	83.22	AAI-based (medium-confidence)	0
v009a	57225	84	22	2	High-quality	100	AAI-based (medium-confidence)	0
v009b	47539	66	17	1	Medium-quality	77.49	AAI-based (high-confidence)	0
v009c	38810	52	13	0	Medium-quality	67.35	AAI-based (high-confidence)	0
v009d	15308	21	1	3	Low-quality	25.57	AAI-based (high-confidence)	0
v009e	41978	53	26	1	High-quality	100	AAI-based (high-confidence)	0
v009f	20766	23	16	0	Low-quality	44.62	AAI-based (high-confidence)	0
v00a0	50161	76	17	2	Low-quality	29.09	AAI-based (high-confidence)	0
v00a1	18166	21	1	8	Low-quality	26.09	HMM-based (lower-bound)	0
v00a2	7814	17	4	0	Low-quality	18.83	AAI-based (high-confidence)	0
v00a3	15061	18	0	5	Low-quality	27.01	AAI-based (medium-confidence)	0
v00a4	8365	16	2	1	Low-quality	20.04	AAI-based (high-confidence)	0
v00a5	5089	5	0	2	Low-quality	8.32	AAI-based (medium-confidence)	0
v00a6	5478	10	1	0	Low-quality	3.82	HMM-based (lower-bound)	0
v00a7	60972	105	22	3	Complete	100	DTR (high-confidence)	0
v00a8	7038	13	2	0	Low-quality	15.83	AAI-based (medium-confidence)	0
v00a9	59325	67	25	3	High-quality	100	AAI-based (medium-confidence)	0
v00aa	66971	93	1	7	Low-quality	40.95	HMM-based (lower-bound)	0
v00ab	8534	10	1	1	Low-quality	19.34	AAI-based (high-confidence)	0
v00ac	5325	8	0	0	Low-quality	8.89	AAI-based (high-confidence)	0
v00ad	11127	15	6	0	Low-quality	24.71	AAI-based (high-confidence)	0
v00ae	7071	6	0	0	Low-quality	16.31	AAI-based (medium-confidence)	0
v00af	6600	6	4	0	High-quality	100	AAI-based (high-confidence)	0
v00b0	7730	12	5	0	Low-quality	14.58	AAI-based (high-confidence)	0
v00b1	5356	6	1	0	Low-quality	6.63	HMM-based (lower-bound)	0
v00b2	50960	47	2	10	Low-quality	28.32	HMM-based (lower-bound)	0
v00b3	5540	7	0	0	Low-quality	10.5	AAI-based (medium-confidence)	0
v00b4	117317	156	13	7	Medium-quality	66.66	HMM-based (lower-bound)	0
v00b5	12958	12	0	3	Low-quality	25.4	AAI-based (medium-confidence)	0
v00b6	7412	14	1	0	Low-quality	14.8	AAI-based (high-confidence)	0
v00b7	13753	20	6	0	Low-quality	35.09	AAI-based (high-confidence)	0
v00b8	13324	28	4	1	Low-quality	23.05	AAI-based (high-confidence)	0
v00b9	147499	141	1	68	Medium-quality	78.96	HMM-based (lower-bound)	0
v00ba	11715	27	3	0	Low-quality	29.95	AAI-based (high-confidence)	0
v00bb	42044	74	18	0	High-quality	100	AAI-based (high-confidence)	0
v00bc	45685	69	15	1	Complete	100	DTR (high-confidence)	0
v00bd	5621	7	3	0	Complete	100	DTR (high-confidence)	0
v00be	6080	7	3	0	Complete	100	DTR (high-confidence)	0
v00bf	26098	37	5	0	Low-quality	40.27	AAI-based (high-confidence)	0
v00c0	20179	29	23	0	Medium-quality	50.49	AAI-based (high-confidence)	0
v00c1	21900	39	7	0	Medium-quality	57.28	AAI-based (medium-confidence)	0
v00c2	27169	34	2	2	Low-quality	40.05	HMM-based (lower-bound)	0
v00c3	15796	13	0	2	Low-quality	21.12	AAI-based (medium-confidence)	0
v00c4	25927	30	13	1	Medium-quality	69.09	AAI-based (high-confidence)	0
v00c5	11555	19	3	0	Low-quality	19.27	AAI-based (medium-confidence)	0
v00c6	8202	19	2	0	Low-quality	18.2	AAI-based (high-confidence)	0
v00c7	11823	14	3	1	Low-quality	20.47	AAI-based (high-confidence)	0
v00c8	17890	23	5	0	Low-quality	49.93	AAI-based (high-confidence)	0
v00c9	5629	5	0	1	Low-quality	5.23	AAI-based (medium-confidence)	0
v00ca	6208	7	4	0	Complete	100	DTR (high-confidence)	0
v00cb	6340	16	2	0	Low-quality	15.76	AAI-based (high-confidence)	0
v00cc	15813	23	8	0	Medium-quality	84.54	AAI-based (medium-confidence)	0
v00cd	9004	16	1	0	Low-quality	12.39	HMM-based (lower-bound)	0
v00ce	13848	21	0	4	Low-quality	13.75	AAI-based (medium-confidence)	0
v00cf	15353	23	11	0	Low-quality	35.13	AAI-based (high-confidence)	0
v00d0	7232	17	3	0	Low-quality	20.38	AAI-based (high-confidence)	0
v00d1	10078	13	4	2	Low-quality	19.11	AAI-based (high-confidence)	0
v00d2	19007	23	14	0	Low-quality	34.51	AAI-based (high-confidence)	0
v00d3	7142	6	1	0	Low-quality	4.04	HMM-based (lower-bound)	0
v00d4	7162	11	1	0	Medium-quality	50.45	AAI-based (high-confidence)	0
v00d5	15629	18	9	0	Low-quality	29.25	AAI-based (high-confidence)	0
v00d6	8745	9	0	2	Low-quality	9.58	AAI-based (medium-confidence)	0
v00d7	8201	8	0	1	Low-quality	13.7	AAI-based (medium-confidence)	0
v00d8	19510	24	1	1	Low-quality	12.62	HMM-based (lower-bound)	0
v00d9	10857	14	0	1	Low-quality	33.55	AAI-based (medium-confidence)	0
v00da	11248	11	1	6	Low-quality	4.22	HMM-based (lower-bound)	0
v00db	11505	16	5	1	Low-quality	17.97	AAI-based (high-confidence)	0
v00dc	5089	11	0	1	Low-quality	2.75	AAI-based (medium-confidence)	0
v00dd	6789	8	0	0	Low-quality	8.25	AAI-based (medium-confidence)	0
v00de	5888	7	0	0	Low-quality	12.14	AAI-based (high-confidence)	0
v00df	6810	7	0	1	Low-quality	15.38	AAI-based (high-confidence)	0
v00e0	12468	13	3	1	Low-quality	25.53	AAI-based (high-confidence)	0
v00e1	24361	18	1	3	Low-quality	15.61	HMM-based (lower-bound)	0
v00e2	6352	9	1	0	Low-quality	2.78	HMM-based (lower-bound)	0
v00e3	7521	15	2	0	Low-quality	13.16	AAI-based (high-confidence)	0
v00e4	5681	11	6	0	Complete	100	DTR (high-confidence)	0
v00e5	29887	40	10	1	Medium-quality	72.24	AAI-based (high-confidence)	0
v00e6	26559	33	10	0	Low-quality	46.04	AAI-based (high-confidence)	0
v00e7	18873	22	5	2	Low-quality	44.39	AAI-based (medium-confidence)	0
v00e8	30235	25	1	4	Low-quality	44.58	HMM-based (lower-bound)	0
v00e9	20724	28	8	0	Low-quality	13.11	AAI-based (high-confidence)	0
v00ea	20658	17	1	8	Low-quality	14.24	AAI-based (high-confidence)	0
v00eb	15850	22	1	2	Low-quality	31.75	HMM-based (lower-bound)	0
v00ec	5493	6	0	1	Low-quality	9.17	AAI-based (medium-confidence)	0
v00ed	9808	19	5	0	Low-quality	5.36	AAI-based (high-confidence)	0
v00ee	67796	125	10	1	Low-quality	39.59	AAI-based (high-confidence)	0
v00ef	15524	30	14	0	Low-quality	38.81	AAI-based (high-confidence)	0
v00f0	5027	11	10	0	Low-quality	10.12	AAI-based (high-confidence)	0
v00f1	10649	7	0	2	Low-quality	11.83	AAI-based (medium-confidence)	0
v00f2	40585	66	11	1	High-quality	99.76	AAI-based (high-confidence)	0
v00f3	49000	60	8	0	Medium-quality	51.78	AAI-based (high-confidence)	0
v00f4	34055	37	12	1	Low-quality	21.48	AAI-based (high-confidence)	0
v00f5	23116	28	2	1	Low-quality	16.47	AAI-based (high-confidence)	0
v00f6	47413	86	28	1	Complete	100	DTR (high-confidence)	0
v00f7	10814	32	3	0	Low-quality	18.75	AAI-based (high-confidence)	0
v00f8	7469	17	2	0	Low-quality	12.93	AAI-based (high-confidence)	0
v00f9	13937	14	5	0	Low-quality	26.41	AAI-based (high-confidence)	0
v00fa	26409	41	17	0	Medium-quality	64.14	AAI-based (medium-confidence)	0
v00fb	38894	37	5	3	Medium-quality	88.81	AAI-based (high-confidence)	0
v00fc	16855	26	0	7	Low-quality	28.15	AAI-based (high-confidence)	0
v00fd	20203	31	9	0	Low-quality	18.87	AAI-based (medium-confidence)	0
v00fe	59374	77	26	2	High-quality	100	AAI-based (high-confidence)	0
v00ff	40042	56	21	0	High-quality	100	AAI-based (high-confidence)	0
v0100	12693	17	3	1	Low-quality	7.44	HMM-based (lower-bound)	0
v0101	10462	8	0	3	Low-quality	18.76	AAI-based (medium-confidence)	0
v0102	5435	9	0	3	Low-quality	9.08	AAI-based (medium-confidence)	0
v0103	6753	4	2	0	Low-quality	7.78	HMM-based (lower-bound)	0
v0104	32508	63	15	0	High-quality	100	AAI-based (high-confidence)	0
v0105	8073	15	6	0	Low-quality	20.41	AAI-based (high-confidence)	0
v0106	12053	10	0	1	Low-quality	14.75	AAI-based (medium-confidence)	0
v0107	7410	12	2	0	Low-quality	17.14	AAI-based (high-confidence)	0
v0108	5575	8	0	0	Low-quality	4.69	AAI-based (high-confidence)	0
v0109	10287	9	1	0	Low-quality	15.57	HMM-based (lower-bound)	0
v010a	5924	4	0	0	Low-quality	6.35	AAI-based (medium-confidence)	0
v010b	8071	7	0	2	Low-quality	4.73	AAI-based (medium-confidence)	0
v010c	7913	7	0	3	Low-quality	5.46	AAI-based (high-confidence)	0
v010d	10560	12	3	0	Low-quality	18.17	AAI-based (high-confidence)	0
v010e	50819	79	19	1	Complete	100	DTR (high-confidence)	0
v010f	5283	6	1	0	Low-quality	10.69	AAI-based (medium-confidence)	0
v0110	6595	7	1	0	Low-quality	9.03	AAI-based (medium-confidence)	0
v0111	18406	23	1	3	Low-quality	40.94	AAI-based (medium-confidence)	0
v0112	16088	20	0	9	Low-quality	19.68	AAI-based (high-confidence)	0
v0113	15867	20	2	1	Low-quality	45.13	AAI-based (medium-confidence)	0
v0114	5232	8	6	0	Complete	100	DTR (high-confidence)	0
v0115	9395	13	0	0	Low-quality	21.08	AAI-based (medium-confidence)	0
v0116	23677	24	3	2	Medium-quality	51.87	AAI-based (medium-confidence)	0
v0117	6996	4	4	0	Low-quality	13.57	AAI-based (high-confidence)	0
v0118	9860	7	1	0	Low-quality	11.74	HMM-based (lower-bound)	0
v0119	8589	11	3	0	Low-quality	22.78	AAI-based (high-confidence)	0
v011a	5315	13	1	0	Low-quality	3.17	AAI-based (high-confidence)	0
v011b	5472	5	0	0	Low-quality	6.7	AAI-based (high-confidence)	0
v011c	20099	46	3	1	Low-quality	11.58	AAI-based (high-confidence)	0
v011d	19053	22	6	0	Complete	100	ITR (high-confidence)	0
v011e	8782	17	5	0	Low-quality	20.07	AAI-based (high-confidence)	0
v011f	5631	8	2	0	High-quality	100	AAI-based (high-confidence)	0
v0120	8355	6	0	2	Low-quality	11.52	AAI-based (medium-confidence)	0
v0121	102903	152	19	3	High-quality	100	AAI-based (high-confidence)	0
v0122	12202	14	3	0	Low-quality	31.07	AAI-based (high-confidence)	0
v0123	35700	47	14	2	High-quality	95.71	AAI-based (high-confidence)	0
v0124	19515	27	8	0	Medium-quality	56.37	HMM-based (lower-bound)	0
v0125	11267	9	2	0	Low-quality	28.06	AAI-based (high-confidence)	0
v0126	16850	15	0	2	Low-quality	25.92	AAI-based (medium-confidence)	0
v0127	8670	10	0	2	Low-quality	12.08	AAI-based (medium-confidence)	0
v0128	9117	13	1	1	Medium-quality	67.41	AAI-based (medium-confidence)	0
v0129	47530	57	11	0	Complete	100	DTR (high-confidence)	0
v012a	6087	8	3	0	Low-quality	12.77	AAI-based (high-confidence)	0
v012b	24790	42	23	2	Low-quality	46.46	AAI-based (high-confidence)	0
v012c	33473	63	22	2	Medium-quality	66.11	AAI-based (high-confidence)	14.46
v012d	20251	35	7	0	Low-quality	34.26	AAI-based (high-confidence)	0
v012e	23489	29	24	1	Low-quality	46.81	AAI-based (high-confidence)	0
v012f	24069	36	17	0	Medium-quality	67.03	AAI-based (high-confidence)	0
v0130	39821	48	1	3	Low-quality	25.23	HMM-based (lower-bound)	0
v0131	12811	14	0	1	Low-quality	24.26	AAI-based (medium-confidence)	0
v0132	5746	12	2	0	Low-quality	11.08	AAI-based (medium-confidence)	0
v0133	8372	11	1	0	Low-quality	14.93	AAI-based (high-confidence)	0
v0134	24842	35	22	0	Medium-quality	52.49	AAI-based (high-confidence)	0
v0135	7648	7	0	2	Low-quality	7.89	AAI-based (medium-confidence)	0
v0136	7144	17	4	1	Low-quality	15.98	AAI-based (medium-confidence)	0
v0137	5122	4	2	0	Low-quality	11.94	AAI-based (medium-confidence)	0
v0138	5382	7	3	0	Low-quality	11.47	AAI-based (high-confidence)	0
v0139	5732	11	2	0	Low-quality	14.07	AAI-based (high-confidence)	0
v013a	11329	6	0	1	Low-quality	12.14	AAI-based (medium-confidence)	0
v013b	5389	8	1	0	Low-quality	4.6	AAI-based (medium-confidence)	0
v013c	55505	72	31	6	High-quality	100	AAI-based (high-confidence)	0
v013d	44143	52	45	0	Complete	100	DTR (high-confidence)	0
v013e	86170	120	20	7	High-quality	100	AAI-based (high-confidence)	0
v013f	146747	227	30	3	High-quality	100	AAI-based (high-confidence)	0
v0140	19434	28	20	1	Low-quality	39.35	AAI-based (high-confidence)	0
v0141	35121	50	16	2	Low-quality	45.04	HMM-based (lower-bound)	0
v0142	322134	404	30	18	High-quality	99.88	HMM-based (lower-bound)	0
v0143	9926	11	0	1	Low-quality	16.2	AAI-based (medium-confidence)	0
v0144	10334	13	2	0	Medium-quality	86.52	AAI-based (high-confidence)	0
v0145	5494	12	1	0	Low-quality	9.31	AAI-based (high-confidence)	0
v0146	9736	16	1	0	Medium-quality	70.93	AAI-based (high-confidence)	0
v0147	42313	70	15	1	Complete	100	DTR (high-confidence)	0
v0148	6278	9	4	0	Low-quality	45.2	AAI-based (high-confidence)	0
v0149	6183	7	0	0	Low-quality	6.07	AAI-based (medium-confidence)	0
v014a	47553	84	15	1	Medium-quality	80.67	AAI-based (high-confidence)	0
v014b	8079	11	7	0	Low-quality	15.47	AAI-based (high-confidence)	0
v014c	12441	38	2	0	Low-quality	19.71	AAI-based (high-confidence)	0
v014d	5040	4	0	0	Low-quality	8.44	AAI-based (high-confidence)	0
v014e	5079	8	4	0	Complete	100	DTR (high-confidence)	0
v014f	5338	4	3	1	Low-quality	9.99	AAI-based (high-confidence)	0
v0150	40486	60	11	2	Complete	100	DTR (high-confidence)	0
v0151	22844	26	6	1	Low-quality	29.12	AAI-based (high-confidence)	0
v0152	12697	20	4	0	Low-quality	26.94	HMM-based (lower-bound)	0
v0153	17845	24	10	2	Low-quality	26.2	AAI-based (high-confidence)	30.74
v0154	14722	22	1	0	Low-quality	31.39	AAI-based (high-confidence)	0
v0155	13445	27	2	0	Low-quality	7.72	AAI-based (high-confidence)	0
v0156	16612	22	6	0	Low-quality	28.75	AAI-based (high-confidence)	0
v0157	23057	44	11	0	Low-quality	41.38	AAI-based (high-confidence)	0
v0158	19823	28	4	0	Low-quality	30.8	HMM-based (lower-bound)	0
v0159	14237	19	4	1	Low-quality	34.22	AAI-based (medium-confidence)	0
v015a	14217	14	0	0	Not-determined	NA	NA	0
v015b	23452	31	9	0	Low-quality	35.1	AAI-based (high-confidence)	0
v015c	18054	30	9	0	Low-quality	44.24	AAI-based (high-confidence)	0
v015d	13742	17	5	0	Complete	100	ITR (high-confidence)	0
v015e	25853	34	8	2	Medium-quality	67.1	AAI-based (high-confidence)	0
v015f	5438	12	1	0	Low-quality	3.17	AAI-based (medium-confidence)	0
v0160	8570	22	5	0	Low-quality	10.57	AAI-based (high-confidence)	0
v0161	5490	7	0	3	Low-quality	2.23	AAI-based (medium-confidence)	0
v0162	5660	6	0	0	Low-quality	12.15	AAI-based (high-confidence)	0
v0163	6235	9	1	0	Low-quality	3.97	HMM-based (lower-bound)	0
v0164	6046	8	1	0	Low-quality	16.49	AAI-based (high-confidence)	0
v0165	12555	21	4	1	Low-quality	13.57	HMM-based (lower-bound)	0
v0166	5307	8	0	2	Low-quality	44.64	AAI-based (high-confidence)	0
v0167	18310	17	1	3	Low-quality	16.94	AAI-based (medium-confidence)	0
v0168	10054	14	0	3	Low-quality	9.15	AAI-based (medium-confidence)	0
v0169	34603	53	26	0	Medium-quality	73.91	AAI-based (medium-confidence)	0
v016a	7464	6	0	2	Low-quality	9.34	AAI-based (medium-confidence)	0
v016b	7637	6	0	1	Low-quality	7.4	AAI-based (medium-confidence)	0
v016c	5909	7	1	0	Low-quality	10.94	HMM-based (lower-bound)	0
v016d	23193	29	9	1	Medium-quality	55.5	AAI-based (high-confidence)	0
v016e	77999	83	6	6	High-quality	100	AAI-based (high-confidence)	0
v016f	5143	7	1	3	Low-quality	2.25	HMM-based (lower-bound)	0
v0170	8606	19	0	0	Low-quality	14.33	AAI-based (high-confidence)	0
v0171	5252	7	0	0	Low-quality	2.26	AAI-based (medium-confidence)	0
v0172	20932	22	2	1	Low-quality	11.79	HMM-based (lower-bound)	0
v0173	15803	20	3	0	Low-quality	14.75	AAI-based (high-confidence)	0
v0174	32353	45	4	1	Low-quality	21.72	HMM-based (lower-bound)	0
v0175	13559	27	4	0	Low-quality	25.39	AAI-based (high-confidence)	0
v0176	11001	18	9	0	Low-quality	30	AAI-based (high-confidence)	0
v0177	6339	8	1	1	Low-quality	7.81	HMM-based (lower-bound)	0
v0178	14529	13	0	2	Low-quality	16.14	AAI-based (medium-confidence)	0
v0179	20421	41	9	2	Low-quality	33.88	AAI-based (high-confidence)	0
v017a	13708	16	6	0	Low-quality	29.29	AAI-based (medium-confidence)	0
v017b	64975	65	3	33	Low-quality	17.67	HMM-based (lower-bound)	71.2
v017c	41704	48	2	1	High-quality	100	AAI-based (high-confidence)	0
v017d	13074	17	2	2	High-quality	100	AAI-based (high-confidence)	0
v017e	42236	56	8	0	High-quality	97.43	AAI-based (high-confidence)	0
v017f	19319	23	4	2	Low-quality	10.16	HMM-based (lower-bound)	0
v0180	50984	70	13	1	Complete	100	DTR (high-confidence)	0
v0181	15579	20	8	1	Low-quality	29.39	AAI-based (high-confidence)	0
v0182	16585	17	1	3	Low-quality	38.63	AAI-based (medium-confidence)	0
v0183	20215	26	12	0	Medium-quality	52.02	AAI-based (high-confidence)	0
v0184	13033	17	5	0	Low-quality	37.58	AAI-based (high-confidence)	0
v0185	29225	36	23	1	Low-quality	39.16	AAI-based (high-confidence)	0
v0186	50989	84	33	1	Medium-quality	73.46	HMM-based (lower-bound)	0
v0187	5740	4	1	0	Low-quality	5.15	HMM-based (lower-bound)	0
v0188	5881	7	1	0	Low-quality	1.52	HMM-based (lower-bound)	0
v0189	5005	10	2	0	Low-quality	7.79	HMM-based (lower-bound)	0
v018a	24758	41	11	1	Medium-quality	68.93	AAI-based (high-confidence)	0
v018b	6226	11	3	0	Low-quality	12.3	AAI-based (high-confidence)	0
v018c	12049	16	4	0	Low-quality	40.41	HMM-based (lower-bound)	0
v018d	8750	4	1	0	Low-quality	13.24	HMM-based (lower-bound)	0
v018e	8294	10	1	4	Low-quality	11.04	AAI-based (medium-confidence)	0
v018f	5949	8	2	1	Low-quality	11.45	AAI-based (medium-confidence)	0
v0190	11963	14	1	1	Low-quality	7.74	HMM-based (lower-bound)	0
v0191	6115	7	1	0	Low-quality	2.24	HMM-based (lower-bound)	0
v0192	11102	10	0	2	Low-quality	9.21	AAI-based (medium-confidence)	0
v0193	6526	15	0	0	Low-quality	17.09	AAI-based (high-confidence)	0
v0194	5527	6	0	0	Low-quality	13.05	AAI-based (medium-confidence)	0
v0195	10706	11	2	1	Low-quality	12.06	AAI-based (medium-confidence)	0
v0196	5111	4	0	0	Low-quality	4.47	AAI-based (medium-confidence)	0
v0197	78954	133	15	1	Low-quality	46.34	AAI-based (high-confidence)	0
v0198	7340	13	3	0	Low-quality	15.14	AAI-based (medium-confidence)	0
v0199	12683	16	0	0	Low-quality	6.92	AAI-based (high-confidence)	0
v019a	14486	17	0	2	Low-quality	24.2	AAI-based (high-confidence)	0
v019b	5066	8	1	0	Low-quality	9.79	AAI-based (high-confidence)	0
v019c	9423	8	2	0	Low-quality	21.06	AAI-based (high-confidence)	0
v019d	9961	8	1	0	Low-quality	22.26	AAI-based (high-confidence)	0
v019e	159885	132	1	106	Low-quality	47.96	HMM-based (lower-bound)	0
v019f	5874	11	0	0	Low-quality	12.13	AAI-based (high-confidence)	0
v01a0	8676	13	1	0	Low-quality	21.19	AAI-based (medium-confidence)	0
v01a1	9856	15	7	0	Low-quality	20.21	AAI-based (high-confidence)	0
v01a2	50795	49	1	9	Medium-quality	56.88	HMM-based (lower-bound)	0
v01a3	9310	10	3	0	Low-quality	26.72	AAI-based (high-confidence)	0
v01a4	5200	10	0	0	Low-quality	10.24	AAI-based (high-confidence)	0
v01a5	6198	6	0	0	Low-quality	3.48	AAI-based (high-confidence)	0
v01a6	9408	19	0	1	Low-quality	27.86	AAI-based (high-confidence)	0
v01a7	5145	7	6	0	Complete	100	DTR (high-confidence)	0
v01a8	5670	16	2	0	Low-quality	5.66	AAI-based (high-confidence)	0
v01a9	155212	184	17	3	Complete	100	DTR (high-confidence)	0
v01aa	43351	67	20	0	Medium-quality	75.36	AAI-based (high-confidence)	0
v01ab	21554	16	3	1	Medium-quality	56.75	AAI-based (high-confidence)	0
v01ac	33385	53	9	3	Medium-quality	68.97	AAI-based (high-confidence)	0
v01ad	11966	20	6	0	Low-quality	26.79	AAI-based (high-confidence)	0
v01ae	19953	21	2	4	Low-quality	9.6	HMM-based (lower-bound)	38.77
v01af	7281	9	1	0	Low-quality	5.25	HMM-based (lower-bound)	0
v01b0	8882	11	0	0	Low-quality	13.11	AAI-based (medium-confidence)	0
v01b1	9623	14	0	0	Low-quality	9.69	AAI-based (high-confidence)	0
v01b2	6146	10	3	0	Low-quality	15.27	AAI-based (high-confidence)	0
v01b3	18890	39	11	0	Low-quality	37.31	AAI-based (high-confidence)	0
v01b4	31627	43	11	1	Medium-quality	54.8	AAI-based (high-confidence)	0
v01b5	45935	72	29	1	High-quality	100	AAI-based (high-confidence)	0
v01b6	31650	41	1	2	Low-quality	35.53	HMM-based (lower-bound)	0
v01b7	6672	12	0	1	Low-quality	11.96	AAI-based (medium-confidence)	0
v01b8	5667	8	3	0	Complete	100	DTR (high-confidence)	0
v01b9	16158	22	1	0	Low-quality	36.16	AAI-based (high-confidence)	0
v01ba	16194	22	8	0	Complete	100	ITR (medium-confidence)	0
v01bb	15142	25	10	0	Low-quality	33.62	AAI-based (high-confidence)	0
v01bc	43614	82	18	1	Complete	100	DTR (high-confidence)	0
v01bd	17179	26	3	1	Low-quality	42.59	AAI-based (high-confidence)	0
v01be	9027	9	0	2	Low-quality	9.92	AAI-based (medium-confidence)	0
v01bf	7508	17	2	0	Low-quality	5.67	HMM-based (lower-bound)	0
v01c0	6696	9	0	2	Low-quality	8.1	AAI-based (medium-confidence)	0
v01c1	287304	363	70	11	Medium-quality	75.32	AAI-based (medium-confidence)	0
v01c2	6519	9	3	0	Low-quality	10.63	HMM-based (lower-bound)	0
v01c3	20419	25	3	2	Low-quality	22.94	HMM-based (lower-bound)	0
v01c4	6431	7	0	1	Low-quality	6.12	AAI-based (medium-confidence)	0
v01c5	7381	8	1	0	Low-quality	18.48	AAI-based (medium-confidence)	0
v01c6	7229	9	1	0	Low-quality	8.98	AAI-based (medium-confidence)	0
v01c7	14007	19	9	2	Low-quality	40.56	AAI-based (medium-confidence)	0
v01c8	6298	12	1	0	Low-quality	16.12	AAI-based (high-confidence)	0
v01c9	8204	9	0	0	Low-quality	5.33	AAI-based (medium-confidence)	0
v01ca	5952	15	1	0	Low-quality	7.74	HMM-based (lower-bound)	0
v01cb	6625	6	1	0	Low-quality	3.35	HMM-based (lower-bound)	0
v01cc	7830	6	2	0	Low-quality	19.08	AAI-based (medium-confidence)	0
v01cd	15095	19	6	0	Complete	100	ITR (high-confidence)	0
v01ce	78393	109	14	0	Complete	100	DTR (high-confidence)	0
v01cf	16530	20	4	2	Medium-quality	57.62	AAI-based (high-confidence)	0
v01d0	17596	27	9	0	Medium-quality	80.26	AAI-based (medium-confidence)	0
v01d1	25665	28	1	3	Medium-quality	77.65	AAI-based (high-confidence)	0
v01d2	5043	13	5	0	Low-quality	12.98	AAI-based (high-confidence)	0
v01d3	9753	11	1	1	Low-quality	15.9	AAI-based (high-confidence)	0
v01d4	9214	14	0	0	Low-quality	10.27	AAI-based (medium-confidence)	0
v01d5	58406	104	24	1	High-quality	99.06	AAI-based (high-confidence)	0
v01d6	6822	8	6	0	Low-quality	17.54	AAI-based (high-confidence)	0
v01d7	13434	18	11	0	Low-quality	36.67	AAI-based (high-confidence)	0
v01d8	24048	54	5	2	Low-quality	41.64	AAI-based (high-confidence)	0
v01d9	7781	12	3	0	Low-quality	15.65	AAI-based (high-confidence)	0
v01da	5156	6	1	0	Low-quality	12.75	AAI-based (medium-confidence)	0
v01db	8697	18	2	0	Low-quality	19.3	AAI-based (high-confidence)	0
v01dc	18648	32	3	0	Low-quality	44.33	AAI-based (high-confidence)	0
v01dd	20412	28	17	0	Medium-quality	50.99	AAI-based (medium-confidence)	0
v01de	5694	6	0	2	Low-quality	3.12	AAI-based (medium-confidence)	0
v01df	5776	10	2	0	Low-quality	13.63	AAI-based (medium-confidence)	0
v01e0	8784	11	3	0	Low-quality	20.7	AAI-based (medium-confidence)	0
v01e1	7589	13	6	0	Low-quality	18.7	AAI-based (high-confidence)	0
v01e2	6718	8	3	0	Complete	100	DTR (high-confidence)	0
v01e3	6243	9	3	0	Complete	100	DTR (high-confidence)	0
v01e4	7969	15	2	1	Low-quality	13.23	AAI-based (high-confidence)	0
v01e5	12488	21	7	0	Low-quality	28.63	AAI-based (high-confidence)	0
v01e6	6496	16	2	0	Low-quality	4.43	HMM-based (lower-bound)	0
v01e7	8489	12	2	0	Medium-quality	62.39	AAI-based (medium-confidence)	0
v01e8	5018	6	1	0	Low-quality	3.24	HMM-based (lower-bound)	0
v01e9	5519	6	5	0	Low-quality	13.53	AAI-based (high-confidence)	0
v01ea	77696	85	21	5	High-quality	100	AAI-based (high-confidence)	0
v01eb	44583	61	5	4	Low-quality	43.82	AAI-based (high-confidence)	0
v01ec	79284	75	3	25	Medium-quality	78.27	HMM-based (lower-bound)	0
v01ed	21976	41	9	1	Low-quality	48.74	AAI-based (high-confidence)	0
v01ee	7075	7	0	1	Low-quality	17.8	AAI-based (medium-confidence)	0
v01ef	5838	5	1	0	Low-quality	3.26	HMM-based (lower-bound)	0
v01f0	5383	15	1	0	Low-quality	10.96	AAI-based (high-confidence)	0
v01f1	5817	13	1	0	Low-quality	3.91	HMM-based (lower-bound)	0
v01f2	5097	6	0	1	Low-quality	7.56	AAI-based (medium-confidence)	0
v01f3	13101	14	0	1	Low-quality	8.86	AAI-based (high-confidence)	0
v01f4	6773	7	2	0	Low-quality	17.22	AAI-based (high-confidence)	0
v01f5	8845	6	0	2	Low-quality	4.44	AAI-based (medium-confidence)	0
v01f6	11955	16	1	2	Low-quality	20.5	AAI-based (medium-confidence)	0
v01f7	10042	7	1	4	Low-quality	6.3	HMM-based (lower-bound)	0
v01f8	6799	9	4	0	Low-quality	16.21	AAI-based (high-confidence)	0
v01f9	8697	19	0	1	Low-quality	23.23	AAI-based (high-confidence)	0
v01fa	8552	26	5	0	Low-quality	20.39	AAI-based (medium-confidence)	0
v01fb	6843	6	1	0	Low-quality	13.03	HMM-based (lower-bound)	0
v01fc	18078	20	0	10	Low-quality	8.68	AAI-based (high-confidence)	0
v01fd	7588	10	1	0	Low-quality	4.12	HMM-based (lower-bound)	0
v01fe	14858	10	2	1	Low-quality	35.11	AAI-based (medium-confidence)	0
v01ff	151108	229	38	6	High-quality	97.36	AAI-based (high-confidence)	0
v0200	5444	13	1	0	Low-quality	11.32	AAI-based (high-confidence)	0
v0201	5384	6	4	0	Low-quality	14.47	AAI-based (high-confidence)	0
v0202	6771	11	0	0	Low-quality	15.57	AAI-based (high-confidence)	0
v0203	7900	9	1	0	Low-quality	12.81	HMM-based (lower-bound)	0
v0204	8357	13	1	0	Low-quality	15.05	AAI-based (medium-confidence)	0
v0205	34587	56	13	1	High-quality	91.65	AAI-based (medium-confidence)	0
v0206	5064	15	1	0	Low-quality	12.42	AAI-based (medium-confidence)	0
v0207	14575	21	3	0	Low-quality	48.75	HMM-based (lower-bound)	0
v0208	76374	120	17	3	Complete	100	DTR (high-confidence)	0
v0209	6612	9	4	0	Complete	100	DTR (high-confidence)	0
v020a	66096	76	39	6	High-quality	100	AAI-based (high-confidence)	0
v020b	11379	31	1	0	Low-quality	7.58	AAI-based (high-confidence)	0
v020c	67523	80	9	1	Medium-quality	66.41	AAI-based (high-confidence)	0
v020d	22226	30	21	0	Medium-quality	60.7	AAI-based (high-confidence)	0
v020e	15714	27	4	0	Low-quality	40.69	AAI-based (high-confidence)	0
v020f	153572	241	27	5	High-quality	100	AAI-based (high-confidence)	0
v0210	13181	35	1	0	Low-quality	7.26	AAI-based (high-confidence)	0
v0211	52145	64	21	2	High-quality	100	AAI-based (high-confidence)	7.58
v0212	34111	37	3	0	Medium-quality	70.24	AAI-based (high-confidence)	0
v0213	13365	19	9	0	Low-quality	27.76	AAI-based (medium-confidence)	0
v0214	13781	18	9	1	Low-quality	29.47	AAI-based (high-confidence)	0
v0215	44970	71	17	0	Medium-quality	74.1	AAI-based (high-confidence)	0
v0216	15032	12	1	0	Low-quality	22.75	HMM-based (lower-bound)	0
v0217	5927	10	1	0	Low-quality	10.76	AAI-based (medium-confidence)	0
v0218	8289	8	0	0	Low-quality	14.31	AAI-based (medium-confidence)	0
v0219	5008	8	0	0	Low-quality	13.32	AAI-based (medium-confidence)	0
v021a	5498	11	1	0	Low-quality	2.79	HMM-based (lower-bound)	0
v021b	5901	8	3	0	Complete	100	DTR (high-confidence)	0
v021c	17473	20	7	0	Medium-quality	75.97	AAI-based (medium-confidence)	0
v021d	7537	11	0	0	Low-quality	16.45	AAI-based (medium-confidence)	0
v021e	6086	8	2	0	Complete	100	DTR (high-confidence)	0
v021f	5331	4	2	0	Low-quality	7.69	HMM-based (lower-bound)	0
v0220	7869	9	2	0	Low-quality	18.29	AAI-based (high-confidence)	0
v0221	5876	15	2	0	Low-quality	13.98	HMM-based (lower-bound)	0
v0222	25512	35	1	5	Low-quality	28.31	HMM-based (lower-bound)	0
v0223	8917	13	2	0	Low-quality	39.84	AAI-based (high-confidence)	0
v0224	8577	14	9	0	Low-quality	23.27	AAI-based (medium-confidence)	0
v0225	6595	7	0	0	Low-quality	15.72	AAI-based (medium-confidence)	0
v0226	11762	14	1	0	Low-quality	6.56	HMM-based (lower-bound)	0
v0227	11882	19	10	0	Low-quality	27.9	AAI-based (high-confidence)	0
v0228	43180	71	19	1	Complete	100	DTR (high-confidence)	0
v0229	7900	8	0	1	Low-quality	13.79	AAI-based (medium-confidence)	0
v022a	11680	16	5	0	Medium-quality	61.1	AAI-based (medium-confidence)	0
v022b	5632	7	0	0	Low-quality	6.79	AAI-based (high-confidence)	0
v022c	6873	8	1	0	Low-quality	3.85	AAI-based (high-confidence)	0
v022d	12313	14	11	0	Low-quality	27.2	AAI-based (high-confidence)	0
v022e	27407	29	0	10	Low-quality	35.7	AAI-based (medium-confidence)	0
v022f	11423	15	4	0	Medium-quality	83.67	AAI-based (medium-confidence)	0
v0230	6378	8	0	2	Low-quality	3.58	AAI-based (high-confidence)	0
v0231	30822	41	15	0	Medium-quality	79.41	AAI-based (medium-confidence)	0
v0232	6882	2	0	0	Low-quality	9.04	AAI-based (high-confidence)	0
v0233	72683	94	60	0	Complete	100	DTR (high-confidence)	0
v0234	40217	66	21	0	Complete	100	DTR (high-confidence)	0
v0235	6182	6	3	0	Complete	100	DTR (high-confidence)	0
v0236	13596	17	5	0	High-quality	100	AAI-based (high-confidence)	0
v0237	13528	19	1	2	Low-quality	31.44	AAI-based (high-confidence)	0
v0238	14552	21	4	0	Low-quality	14.82	AAI-based (high-confidence)	0
v0239	16016	23	4	0	Low-quality	47.95	HMM-based (lower-bound)	0
v023a	7422	11	1	0	Low-quality	8.8	HMM-based (lower-bound)	0
v023b	163792	218	25	12	Medium-quality	89.36	HMM-based (lower-bound)	0
v023c	31122	45	3	5	Low-quality	22.9	AAI-based (medium-confidence)	63.41
v023d	80077	92	18	33	Medium-quality	85.83	AAI-based (high-confidence)	58.59
v023e	14397	17	2	2	Low-quality	17.45	AAI-based (high-confidence)	25.96
v023f	5349	3	2	0	Low-quality	13.01	AAI-based (high-confidence)	0
v0240	6201	9	1	0	Low-quality	8.9	HMM-based (lower-bound)	0
v0241	81269	112	26	0	Low-quality	49.55	HMM-based (lower-bound)	0
v0242	8202	9	0	3	Low-quality	5.39	AAI-based (high-confidence)	0
v0243	6020	9	3	0	Low-quality	10.51	AAI-based (high-confidence)	0
v0244	60358	64	15	2	Low-quality	25.27	AAI-based (medium-confidence)	0
v0245	6700	9	0	2	Low-quality	23.6	AAI-based (medium-confidence)	0
v0246	5340	11	2	0	Low-quality	15.43	AAI-based (high-confidence)	0
v0247	9041	13	2	0	Low-quality	20.02	HMM-based (lower-bound)	0
v0248	59061	105	17	1	High-quality	100	AAI-based (high-confidence)	0
v0249	7453	18	2	0	Low-quality	17.05	AAI-based (high-confidence)	0
v024a	32642	69	4	2	Low-quality	15.64	HMM-based (lower-bound)	0
v024b	17371	20	2	0	Low-quality	9.09	AAI-based (medium-confidence)	0
v024c	14965	21	7	0	Medium-quality	77.54	AAI-based (medium-confidence)	0
v024d	7823	6	0	3	Low-quality	5.41	AAI-based (medium-confidence)	0
v024e	37395	51	20	0	High-quality	100	AAI-based (high-confidence)	0
v024f	15440	22	1	1	Low-quality	9.48	HMM-based (lower-bound)	0
v0250	39293	25	7	0	Low-quality	16.33	AAI-based (medium-confidence)	0
v0251	8439	13	0	0	Low-quality	17.12	AAI-based (medium-confidence)	0
v0252	36287	53	15	3	Medium-quality	71.36	AAI-based (high-confidence)	0
v0253	7820	19	1	0	Low-quality	16.21	AAI-based (high-confidence)	0
v0254	89518	109	53	6	High-quality	100	AAI-based (high-confidence)	0
v0255	10517	4	2	0	Low-quality	17.59	HMM-based (lower-bound)	0
v0256	39176	45	17	0	Medium-quality	85.49	AAI-based (medium-confidence)	0
v0257	29214	29	11	4	Medium-quality	61.07	AAI-based (medium-confidence)	0
v0258	28112	49	12	0	Medium-quality	77.26	AAI-based (high-confidence)	0
v0259	28640	44	6	0	Medium-quality	75.35	AAI-based (high-confidence)	0
v025a	15972	19	2	0	Low-quality	28.43	HMM-based (lower-bound)	0
v025b	30970	40	11	1	High-quality	95.33	AAI-based (high-confidence)	0
v025c	15890	17	11	1	Low-quality	25.01	HMM-based (lower-bound)	0
v025d	14206	15	4	0	Low-quality	34.55	AAI-based (medium-confidence)	0
v025e	7003	4	1	0	Low-quality	0.56	HMM-based (lower-bound)	0
v025f	5890	7	0	1	Low-quality	6.51	AAI-based (medium-confidence)	0
v0260	5729	9	1	0	High-quality	100	HMM-based (lower-bound)	0
v0261	5634	4	0	1	Low-quality	6.32	AAI-based (medium-confidence)	0
v0262	5276	6	1	0	Low-quality	8.63	HMM-based (lower-bound)	0
v0263	5052	8	1	0	Low-quality	11.7	AAI-based (medium-confidence)	0
v0264	7831	6	1	0	Low-quality	9.32	HMM-based (lower-bound)	0
v0265	12409	16	8	0	Low-quality	26.64	AAI-based (medium-confidence)	0
v0266	19233	23	12	0	Low-quality	41.99	AAI-based (medium-confidence)	0
v0267	5194	6	3	0	Low-quality	13.06	AAI-based (high-confidence)	0
v0268	7138	15	2	0	Low-quality	7.38	HMM-based (lower-bound)	0
v0269	27093	47	6	2	Medium-quality	78.59	AAI-based (medium-confidence)	0
v026a	33502	68	17	2	Complete	100	DTR (high-confidence)	0
v026b	7036	15	1	0	Low-quality	21.07	HMM-based (lower-bound)	0
v026c	16474	16	5	0	Low-quality	32.15	AAI-based (medium-confidence)	0
v026d	6855	6	0	0	Low-quality	13.26	AAI-based (medium-confidence)	0
v026e	10467	15	4	1	Low-quality	24.21	AAI-based (medium-confidence)	0
v026f	13557	10	0	3	Low-quality	9.82	AAI-based (medium-confidence)	0
v0270	5647	6	4	0	Low-quality	15.51	AAI-based (high-confidence)	0
v0271	9506	8	1	1	Low-quality	5.45	HMM-based (lower-bound)	0
v0272	6315	10	2	0	Low-quality	14.53	AAI-based (medium-confidence)	0
v0273	7189	12	2	1	Low-quality	5.48	HMM-based (lower-bound)	0
v0274	5442	7	2	0	Low-quality	10.96	AAI-based (medium-confidence)	0
v0275	5118	7	1	0	Low-quality	10.73	AAI-based (medium-confidence)	0
v0276	7032	10	2	0	Low-quality	10.05	HMM-based (lower-bound)	0
v0277	37509	33	1	19	Low-quality	21.72	HMM-based (lower-bound)	0
v0278	46709	51	1	16	Medium-quality	53.9	HMM-based (lower-bound)	0
v0279	13330	14	4	0	High-quality	100	AAI-based (medium-confidence)	0
v027a	5871	10	1	0	Low-quality	8.45	HMM-based (lower-bound)	0
v027b	5090	5	0	1	Low-quality	11.65	AAI-based (medium-confidence)	0
v027c	18272	21	3	0	High-quality	100	AAI-based (medium-confidence)	0
v027d	9312	19	0	0	Low-quality	16.69	AAI-based (high-confidence)	0
v027e	8131	5	3	0	Low-quality	22.04	AAI-based (medium-confidence)	0
v027f	9318	16	1	0	Low-quality	23.61	AAI-based (high-confidence)	0
v0280	7314	15	3	0	Low-quality	13.69	AAI-based (high-confidence)	0
v0281	19281	31	8	1	Low-quality	36.51	AAI-based (high-confidence)	0
v0282	18240	26	6	2	Low-quality	44.6	AAI-based (medium-confidence)	0
v0283	10067	21	5	0	Low-quality	30.11	AAI-based (high-confidence)	0
v0284	8975	20	5	1	Low-quality	22.26	AAI-based (high-confidence)	0
v0285	6256	11	2	2	Low-quality	16.33	AAI-based (medium-confidence)	0
v0286	6290	9	2	0	Low-quality	40.55	AAI-based (high-confidence)	0
v0287	23175	24	1	2	Low-quality	18.6	HMM-based (lower-bound)	0
v0288	8689	17	5	0	Low-quality	21.36	AAI-based (medium-confidence)	0
v0289	6219	9	1	0	Low-quality	15.71	AAI-based (medium-confidence)	0
v028a	11403	14	5	1	Low-quality	24.11	AAI-based (high-confidence)	0
v028b	8031	12	3	0	Low-quality	6.9	AAI-based (medium-confidence)	0
v028c	5204	11	2	0	Low-quality	6.59	HMM-based (lower-bound)	0
v028d	6448	11	2	0	Low-quality	15.59	AAI-based (high-confidence)	0
v028e	8618	13	6	0	Low-quality	23.88	AAI-based (high-confidence)	0
v028f	15301	34	11	0	Low-quality	38.22	AAI-based (high-confidence)	0
v0290	12543	24	7	1	Low-quality	33.58	AAI-based (high-confidence)	0
v0291	22973	25	6	0	Low-quality	8.39	AAI-based (high-confidence)	0
v0292	31202	41	10	0	Low-quality	11.4	AAI-based (high-confidence)	0
v0293	34138	47	11	0	Medium-quality	88.09	AAI-based (medium-confidence)	0
v0294	39042	51	23	0	High-quality	99.92	AAI-based (high-confidence)	0
v0295	8085	16	3	0	Low-quality	18.72	AAI-based (medium-confidence)	0
v0296	45911	70	36	2	Complete	100	DTR (high-confidence)	0
v0297	5530	7	1	0	Low-quality	7.05	AAI-based (high-confidence)	0
v0298	7513	8	1	0	Low-quality	3.27	HMM-based (lower-bound)	0
v0299	24158	33	17	0	Medium-quality	63.49	AAI-based (high-confidence)	0
v029a	38158	45	25	1	Medium-quality	84.24	AAI-based (medium-confidence)	0
v029b	6597	9	0	2	Low-quality	30.71	AAI-based (medium-confidence)	0
v029c	6411	10	2	0	Low-quality	17.75	AAI-based (high-confidence)	0
v029d	5492	7	1	0	Low-quality	15.21	AAI-based (high-confidence)	0
v029e	22655	21	1	3	Low-quality	16.62	HMM-based (lower-bound)	0
v029f	8519	10	0	0	Low-quality	8.15	AAI-based (medium-confidence)	0
v02a0	7796	10	5	0	Low-quality	18.91	AAI-based (high-confidence)	0
v02a1	32118	56	25	0	Medium-quality	85.5	AAI-based (medium-confidence)	0
v02a2	27230	40	5	6	Low-quality	12.04	AAI-based (high-confidence)	23.52
v02a3	25923	36	16	1	Medium-quality	81.75	AAI-based (medium-confidence)	0
v02a4	15973	24	12	0	Low-quality	21.53	HMM-based (lower-bound)	0
v02a5	20671	18	4	2	Medium-quality	59.21	AAI-based (high-confidence)	0
v02a6	5591	6	1	0	Low-quality	10.36	AAI-based (medium-confidence)	0
v02a7	20373	24	10	1	Low-quality	42.42	AAI-based (high-confidence)	0
v02a8	18631	33	1	3	Low-quality	44.06	AAI-based (high-confidence)	0
v02a9	13946	22	8	1	Low-quality	8.46	AAI-based (high-confidence)	0
v02aa	5098	4	0	0	Low-quality	3.76	AAI-based (high-confidence)	0
v02ab	6770	8	0	1	Low-quality	12.14	AAI-based (medium-confidence)	0
v02ac	13854	17	11	2	Low-quality	19.07	AAI-based (high-confidence)	0
v02ad	48090	113	5	0	Low-quality	28.79	AAI-based (high-confidence)	0
v02ae	9162	6	2	0	Low-quality	10.55	AAI-based (medium-confidence)	0
v02af	6284	8	6	0	Low-quality	13.09	AAI-based (medium-confidence)	0
v02b0	14188	25	5	0	Low-quality	7.51	AAI-based (high-confidence)	0
v02b1	5449	8	3	0	Low-quality	11.76	AAI-based (high-confidence)	0
v02b2	49020	62	25	2	High-quality	100	AAI-based (medium-confidence)	0
v02b3	5041	14	2	0	Low-quality	9.84	AAI-based (high-confidence)	0
v02b4	5795	9	0	1	Low-quality	3.68	AAI-based (high-confidence)	0
v02b5	6352	5	0	2	Low-quality	5.12	AAI-based (medium-confidence)	0
v02b6	22119	34	13	0	Medium-quality	54.32	AAI-based (high-confidence)	0
v02b7	7308	10	4	0	Low-quality	16.63	AAI-based (high-confidence)	0
v02b8	9644	16	2	0	Low-quality	4.95	HMM-based (lower-bound)	0
v02b9	9819	16	1	1	Low-quality	19.33	AAI-based (high-confidence)	0
v02ba	38268	39	4	3	High-quality	100	AAI-based (medium-confidence)	0
v02bb	51469	58	19	0	Low-quality	34.38	AAI-based (high-confidence)	0
v02bc	5480	13	5	0	Low-quality	12.71	AAI-based (high-confidence)	0
v02bd	5870	5	1	0	Low-quality	4.06	HMM-based (lower-bound)	0
v02be	15789	28	0	3	Low-quality	7.41	AAI-based (medium-confidence)	0
v02bf	9499	9	5	0	Low-quality	20.54	AAI-based (medium-confidence)	0
v02c0	37238	81	6	0	Low-quality	22.64	AAI-based (high-confidence)	0
v02c1	18038	25	8	1	Low-quality	47.69	AAI-based (high-confidence)	0
v02c2	15403	22	2	1	Low-quality	13.98	AAI-based (medium-confidence)	0
v02c3	6288	6	0	0	Low-quality	5.04	AAI-based (medium-confidence)	0
v02c4	33398	53	13	0	Medium-quality	81.77	AAI-based (medium-confidence)	0
v02c5	5034	10	1	1	Low-quality	10.51	AAI-based (high-confidence)	0
v02c6	11384	6	3	0	Low-quality	7.05	AAI-based (medium-confidence)	0
v02c7	6504	8	1	0	Low-quality	9	AAI-based (medium-confidence)	0
v02c8	16479	18	7	0	Low-quality	35.38	AAI-based (medium-confidence)	0
v02c9	7899	10	3	1	Low-quality	5.71	AAI-based (medium-confidence)	0
v02ca	8744	11	6	0	Low-quality	18.67	AAI-based (high-confidence)	0
v02cb	61515	66	24	2	High-quality	100	AAI-based (medium-confidence)	0
v02cc	6806	6	0	0	Low-quality	12.09	AAI-based (medium-confidence)	0
v02cd	12490	12	4	1	Low-quality	30.11	AAI-based (medium-confidence)	0
v02ce	8515	22	2	0	Low-quality	8.18	HMM-based (lower-bound)	0
v02cf	11769	15	9	0	Low-quality	30.81	AAI-based (medium-confidence)	0
v02d0	49504	61	23	0	Low-quality	36.49	AAI-based (high-confidence)	0
v02d1	18772	36	5	2	Low-quality	32.55	AAI-based (high-confidence)	0
v02d2	21306	36	5	2	Low-quality	16.66	AAI-based (high-confidence)	0
v02d3	36548	33	33	0	High-quality	97.16	AAI-based (high-confidence)	0
v02d4	33486	38	3	3	Low-quality	19.1	AAI-based (high-confidence)	0
v02d5	41529	84	14	1	Medium-quality	72.05	AAI-based (high-confidence)	0
v02d6	20483	15	2	0	Medium-quality	54.01	AAI-based (high-confidence)	0
v02d7	15767	13	9	0	Low-quality	25.92	AAI-based (high-confidence)	0
v02d8	105602	171	18	7	Medium-quality	62.88	AAI-based (high-confidence)	0
v02d9	12063	18	4	0	Low-quality	9.06	AAI-based (high-confidence)	0
v02da	5557	5	1	0	Low-quality	12.79	AAI-based (medium-confidence)	0
v02db	20997	30	3	1	Low-quality	36.44	AAI-based (high-confidence)	0
v02dc	6773	8	3	0	Complete	100	DTR (high-confidence)	0
v02dd	12893	22	1	1	Low-quality	33.45	AAI-based (medium-confidence)	0
v02de	88716	92	3	17	High-quality	94.65	HMM-based (lower-bound)	0
v02df	7637	21	3	1	Low-quality	4.03	AAI-based (medium-confidence)	0
v02e0	5202	11	4	0	Low-quality	12.87	AAI-based (high-confidence)	0
v02e1	8963	14	4	0	Low-quality	22.58	AAI-based (medium-confidence)	0
v02e2	14656	40	2	0	Low-quality	11.01	AAI-based (high-confidence)	0
v02e3	43737	43	22	4	High-quality	93.74	AAI-based (high-confidence)	0
v02e4	6620	15	1	0	Low-quality	15.85	AAI-based (high-confidence)	0
v02e5	7734	9	1	0	Low-quality	16.33	AAI-based (high-confidence)	0
v02e6	6070	5	0	0	Low-quality	3.83	AAI-based (high-confidence)	0
v02e7	5655	15	0	0	Low-quality	4.16	AAI-based (high-confidence)	0
v02e8	11040	12	3	0	High-quality	100	AAI-based (medium-confidence)	0
v02e9	5976	8	3	1	Low-quality	4.41	AAI-based (high-confidence)	0
v02ea	27839	56	9	1	Medium-quality	54.91	AAI-based (high-confidence)	0
v02eb	50284	70	9	4	Low-quality	30.03	AAI-based (medium-confidence)	0
v02ec	42641	77	13	0	Medium-quality	80.43	AAI-based (high-confidence)	0
v02ed	6654	9	2	0	Low-quality	4.71	AAI-based (medium-confidence)	0
v02ee	96259	122	3	13	Medium-quality	52.43	HMM-based (lower-bound)	0
v02ef	16571	13	0	3	Low-quality	15.95	AAI-based (high-confidence)	0
v02f0	10215	13	1	0	High-quality	100	HMM-based (lower-bound)	0
v02f1	7043	3	1	0	Low-quality	4.28	HMM-based (lower-bound)	0
v02f2	7640	8	0	1	Low-quality	7.15	AAI-based (medium-confidence)	0
v02f3	48291	58	28	1	High-quality	99.28	AAI-based (high-confidence)	0
v02f4	6237	10	6	0	Low-quality	15.17	AAI-based (high-confidence)	0
v02f5	7940	11	0	0	Low-quality	18.74	AAI-based (high-confidence)	0
v02f6	7103	6	4	0	Low-quality	19.75	AAI-based (high-confidence)	0
v02f7	9351	18	14	0	Low-quality	24.88	AAI-based (high-confidence)	0
v02f8	6125	10	0	3	Low-quality	3.62	AAI-based (high-confidence)	0
v02f9	7287	15	7	0	Low-quality	18.31	AAI-based (high-confidence)	0
v02fa	5167	8	2	1	Low-quality	7.86	HMM-based (lower-bound)	0
v02fb	5403	10	2	0	Low-quality	5.84	HMM-based (lower-bound)	0
v02fc	6591	3	1	0	Low-quality	9.02	HMM-based (lower-bound)	0
v02fd	36066	46	32	1	High-quality	94.66	AAI-based (high-confidence)	0
v02fe	5190	4	0	1	Low-quality	0.34	AAI-based (medium-confidence)	0
v02ff	34421	47	17	0	Medium-quality	82.84	AAI-based (high-confidence)	0
v0300	8390	10	1	0	Low-quality	18.34	AAI-based (high-confidence)	0
v0301	8394	8	0	0	Low-quality	6.57	AAI-based (medium-confidence)	0
v0302	14815	17	16	0	Low-quality	38.73	AAI-based (high-confidence)	0
v0303	6151	5	1	0	Low-quality	1.81	HMM-based (lower-bound)	0
v0304	6286	11	1	0	Low-quality	15.44	AAI-based (high-confidence)	0
v0305	6882	10	1	0	Low-quality	37.48	HMM-based (lower-bound)	0
v0306	7723	6	0	3	Low-quality	7.69	AAI-based (medium-confidence)	0
v0307	5935	8	1	1	High-quality	100	HMM-based (lower-bound)	0
v0308	5377	6	0	1	Low-quality	8.17	AAI-based (medium-confidence)	0
v0309	27592	42	12	0	High-quality	91.25	AAI-based (high-confidence)	0
v030a	10499	21	0	3	Low-quality	25.48	AAI-based (medium-confidence)	0
v030b	9868	22	8	0	Low-quality	24.8	AAI-based (high-confidence)	0
v030c	8468	16	1	1	Low-quality	17.41	AAI-based (high-confidence)	0
v030d	8330	9	1	0	Low-quality	6.11	HMM-based (lower-bound)	0
v030e	11619	19	7	0	Low-quality	27.62	AAI-based (high-confidence)	0
v030f	21803	27	1	3	Medium-quality	54.95	AAI-based (medium-confidence)	0
v0310	45095	82	15	0	Medium-quality	87	AAI-based (high-confidence)	0
v0311	5473	9	2	0	Low-quality	19.62	HMM-based (lower-bound)	0
v0312	38050	50	20	0	Complete	100	DTR (high-confidence)	0
v0313	14242	30	3	0	Low-quality	37.37	AAI-based (medium-confidence)	0
v0314	12591	23	5	0	Low-quality	9.26	AAI-based (high-confidence)	0
v0315	7583	12	0	1	Low-quality	25.65	AAI-based (medium-confidence)	0
v0316	5285	3	1	0	Low-quality	2.26	HMM-based (lower-bound)	0
v0317	6400	9	7	0	Low-quality	15.72	AAI-based (high-confidence)	0
v0318	5163	4	1	0	Low-quality	15.17	AAI-based (high-confidence)	0
v0319	8693	20	6	0	Low-quality	25.47	AAI-based (high-confidence)	0
v031a	6134	8	6	0	Low-quality	14.86	AAI-based (high-confidence)	0
v031b	9689	9	1	0	Low-quality	10.88	HMM-based (lower-bound)	0
v031c	14391	20	4	0	Low-quality	24.95	AAI-based (high-confidence)	0
v031d	9492	10	3	1	Low-quality	17.76	AAI-based (high-confidence)	0
v031e	6034	12	6	0	Low-quality	11.63	HMM-based (lower-bound)	0
v031f	24370	29	8	0	Low-quality	17.96	AAI-based (high-confidence)	0
v0320	5025	7	2	0	Low-quality	12.73	AAI-based (high-confidence)	0
v0321	5153	8	1	0	Low-quality	3.46	HMM-based (lower-bound)	0
v0322	11140	9	1	0	Low-quality	25.94	AAI-based (medium-confidence)	0
v0323	8782	12	8	0	Low-quality	22.19	AAI-based (high-confidence)	0
v0324	9111	13	9	0	Low-quality	24.95	AAI-based (high-confidence)	0
v0325	5258	1	1	0	Low-quality	3.53	HMM-based (lower-bound)	0
v0326	7359	8	3	0	Low-quality	24.23	AAI-based (high-confidence)	0
v0327	8944	12	1	3	Low-quality	4.15	HMM-based (lower-bound)	0
v0328	21672	55	6	0	Medium-quality	54.67	AAI-based (high-confidence)	0
v0329	24085	28	8	0	Medium-quality	70.56	AAI-based (high-confidence)	0
v032a	6738	12	3	1	Low-quality	11.42	HMM-based (lower-bound)	0
v032b	5850	14	2	0	Low-quality	14.32	AAI-based (high-confidence)	0
v032c	14672	29	2	0	Low-quality	24.81	AAI-based (high-confidence)	0
v032d	17272	25	6	0	Medium-quality	53.21	AAI-based (high-confidence)	0
v032e	21183	39	4	1	Low-quality	22.12	HMM-based (lower-bound)	0
v032f	14314	22	1	0	Low-quality	7.76	HMM-based (lower-bound)	0
v0330	20103	18	5	0	Low-quality	12.84	AAI-based (high-confidence)	0
v0331	8344	11	0	2	Low-quality	19.69	AAI-based (medium-confidence)	0
v0332	14416	20	6	2	Low-quality	21.21	AAI-based (medium-confidence)	0
v0333	5285	6	3	0	Low-quality	7.37	HMM-based (lower-bound)	0
v0334	6872	15	1	0	Low-quality	21.07	AAI-based (high-confidence)	0
v0335	8160	11	1	0	Low-quality	9.98	HMM-based (lower-bound)	0
v0336	5155	9	1	0	Low-quality	2.07	HMM-based (lower-bound)	0
v0337	5878	11	0	1	Low-quality	9.82	AAI-based (medium-confidence)	0
v0338	12862	17	1	0	Low-quality	20.99	HMM-based (lower-bound)	0
v0339	5055	4	0	0	Low-quality	12.52	AAI-based (medium-confidence)	0
v033a	6217	7	3	0	Complete	100	DTR (high-confidence)	0
v033b	49664	73	35	0	High-quality	100	AAI-based (high-confidence)	0
v033c	17510	24	2	2	Low-quality	39.73	AAI-based (high-confidence)	26.13
v033d	39654	63	21	0	High-quality	100	AAI-based (high-confidence)	0
v033e	71067	138	18	2	Low-quality	34.84	HMM-based (lower-bound)	0
v033f	22480	32	13	2	Medium-quality	62.24	AAI-based (high-confidence)	0
v0340	43446	50	21	2	Medium-quality	81.24	AAI-based (high-confidence)	0
v0341	101691	155	41	2	High-quality	100	AAI-based (high-confidence)	0
v0342	22010	42	13	0	Medium-quality	51.33	AAI-based (high-confidence)	0
v0343	14505	24	5	0	Low-quality	32.52	AAI-based (medium-confidence)	0
v0344	47961	65	32	1	High-quality	100	AAI-based (high-confidence)	0
v0345	15364	11	3	0	High-quality	100	AAI-based (high-confidence)	0
v0346	8450	10	0	1	Low-quality	9.39	AAI-based (high-confidence)	0
v0347	6315	4	0	1	Low-quality	7.67	AAI-based (medium-confidence)	0
v0348	5502	12	4	0	Low-quality	12.83	AAI-based (high-confidence)	0
v0349	8879	15	1	0	Low-quality	6.14	AAI-based (high-confidence)	0
v034a	5505	9	5	0	Complete	100	DTR (high-confidence)	0
v034b	5321	10	3	0	Low-quality	14.73	AAI-based (high-confidence)	0
v034c	8422	11	8	0	Low-quality	15.68	AAI-based (medium-confidence)	0
v034d	19039	23	12	1	Low-quality	40.28	AAI-based (high-confidence)	0
v034e	14624	22	3	0	Low-quality	48.92	HMM-based (lower-bound)	0
v034f	5091	6	0	2	Low-quality	2.87	AAI-based (medium-confidence)	0
v0350	17657	25	9	0	High-quality	96.16	AAI-based (medium-confidence)	0
v0351	16087	21	8	0	Medium-quality	83.74	AAI-based (medium-confidence)	0
v0352	6071	8	2	0	High-quality	100	AAI-based (high-confidence)	0
v0353	13122	17	3	0	Low-quality	7.12	HMM-based (lower-bound)	0
v0354	9983	21	5	0	Low-quality	23.01	AAI-based (high-confidence)	0
v0355	5380	8	2	0	Low-quality	11.31	AAI-based (medium-confidence)	0
v0356	39198	40	12	4	Medium-quality	73.34	AAI-based (high-confidence)	0
v0357	15710	30	5	1	Low-quality	10.82	AAI-based (high-confidence)	0
v0358	23491	30	2	1	Low-quality	46.27	AAI-based (high-confidence)	0
v0359	6206	7	4	0	High-quality	100	AAI-based (high-confidence)	0
v035a	14960	17	8	0	Medium-quality	78.79	AAI-based (medium-confidence)	0
v035b	16466	22	8	1	High-quality	96.82	AAI-based (medium-confidence)	0
v035c	5770	8	1	0	Low-quality	5.64	AAI-based (medium-confidence)	0
v035d	5599	8	1	0	Low-quality	1.45	HMM-based (lower-bound)	0
v035e	8666	8	0	3	Low-quality	5.67	AAI-based (high-confidence)	0
v035f	5732	8	2	0	Low-quality	12.24	AAI-based (high-confidence)	0
v0360	5232	8	3	0	Medium-quality	86.44	AAI-based (high-confidence)	0
v0361	6029	9	1	1	Low-quality	4.61	HMM-based (lower-bound)	0
v0362	13684	28	2	1	Low-quality	22.19	AAI-based (high-confidence)	0
v0363	9226	3	1	0	Low-quality	11.54	AAI-based (medium-confidence)	0
v0364	5889	5	3	0	High-quality	90.75	AAI-based (high-confidence)	0
v0365	8191	17	5	0	Low-quality	21.84	AAI-based (high-confidence)	0
v0366	82870	135	27	3	Complete	100	DTR (high-confidence)	0
v0367	5785	8	4	0	Medium-quality	88.42	AAI-based (high-confidence)	0
v0368	15988	32	6	0	Low-quality	44.81	AAI-based (high-confidence)	0
v0369	19990	41	1	0	Low-quality	13.76	AAI-based (high-confidence)	0
v036a	48588	62	33	0	High-quality	100	AAI-based (medium-confidence)	0
v036b	31023	33	1	11	Medium-quality	51.82	AAI-based (high-confidence)	0
v036c	79520	134	31	1	High-quality	100	AAI-based (high-confidence)	0
v036d	70481	122	16	1	Low-quality	39.13	AAI-based (high-confidence)	0
v036e	32700	42	2	8	Low-quality	44.84	HMM-based (lower-bound)	0
v036f	11122	15	2	0	Low-quality	25.99	AAI-based (high-confidence)	0
v0370	29951	43	18	0	Medium-quality	85.06	AAI-based (high-confidence)	0
v0371	12952	15	1	1	Low-quality	14.9	HMM-based (lower-bound)	0
v0372	13895	11	1	1	Low-quality	15.6	HMM-based (lower-bound)	0
v0373	57229	76	14	2	Medium-quality	65.19	AAI-based (high-confidence)	0
v0374	11432	11	1	0	Low-quality	26.52	AAI-based (high-confidence)	0
v0375	14910	26	1	0	Low-quality	14.3	AAI-based (high-confidence)	0
v0376	32885	34	12	4	Low-quality	40.2	HMM-based (lower-bound)	0
v0377	6520	8	1	0	Low-quality	3.64	HMM-based (lower-bound)	0
v0378	23675	42	2	0	Low-quality	12.57	AAI-based (high-confidence)	0
v0379	33494	35	1	2	Low-quality	32.21	AAI-based (high-confidence)	0
v037a	11612	15	1	0	Low-quality	6.94	HMM-based (lower-bound)	0
v037b	17583	37	2	1	Low-quality	13.9	HMM-based (lower-bound)	0
v037c	145320	156	2	61	Medium-quality	88.12	HMM-based (lower-bound)	0
v037d	9977	9	0	3	Low-quality	21.46	AAI-based (medium-confidence)	0
v037e	43806	62	7	0	High-quality	100	AAI-based (high-confidence)	0
v037f	7931	16	1	0	Medium-quality	60.1	AAI-based (medium-confidence)	0
v0380	7139	10	1	0	Low-quality	3.87	HMM-based (lower-bound)	0
v0381	11540	11	1	0	Low-quality	25.7	AAI-based (medium-confidence)	0
v0382	30299	77	8	1	Low-quality	17.21	AAI-based (high-confidence)	0
v0383	23607	46	5	0	Low-quality	26.82	AAI-based (high-confidence)	0
v0384	82828	113	22	0	Low-quality	48.36	AAI-based (high-confidence)	0
v0385	5610	6	1	0	Low-quality	11.37	AAI-based (medium-confidence)	0
v0386	42426	58	24	2	High-quality	100	AAI-based (high-confidence)	0
v0387	73879	126	16	3	Low-quality	43.71	AAI-based (high-confidence)	0
v0388	7715	11	1	0	Low-quality	5.33	HMM-based (lower-bound)	0
v0389	19204	31	9	0	Complete	100	ITR (high-confidence)	0
v038a	5879	9	4	0	Complete	100	DTR (high-confidence)	0
v038b	5546	4	0	1	Low-quality	5.48	AAI-based (medium-confidence)	0
v038c	7221	14	1	0	Low-quality	0.81	HMM-based (lower-bound)	0
v038d	6777	12	4	0	Low-quality	16.11	AAI-based (high-confidence)	0
v038e	8186	11	1	2	Low-quality	3.55	HMM-based (lower-bound)	0
v038f	12272	22	4	0	Low-quality	28.81	AAI-based (high-confidence)	0
v0390	14279	19	3	0	Low-quality	47.76	HMM-based (lower-bound)	0
v0391	6398	8	2	0	Complete	100	DTR (high-confidence)	0
v0392	16010	20	0	7	Low-quality	13.12	AAI-based (medium-confidence)	0
v0393	131490	158	39	4	Complete	100	DTR (high-confidence)	0
v0394	13126	17	4	0	High-quality	98.26	AAI-based (high-confidence)	0
v0395	5306	8	2	1	Low-quality	11.25	AAI-based (high-confidence)	0
v0396	5074	5	0	0	Low-quality	12.68	AAI-based (medium-confidence)	0
v0397	55723	95	20	1	Complete	100	DTR (high-confidence)	0
v0398	39759	55	14	0	High-quality	100	AAI-based (high-confidence)	0
v0399	22927	40	6	0	Low-quality	37.28	AAI-based (high-confidence)	0
v039a	15933	19	6	0	Medium-quality	83.36	AAI-based (medium-confidence)	0
v039b	156690	214	28	6	High-quality	100	AAI-based (high-confidence)	0
v039c	39107	32	2	8	Low-quality	46.23	AAI-based (medium-confidence)	0
v039d	28431	38	11	1	Medium-quality	68.36	HMM-based (lower-bound)	0
v039e	42910	50	27	4	Medium-quality	80.24	AAI-based (high-confidence)	0
v039f	14143	17	1	0	Low-quality	34.84	AAI-based (medium-confidence)	0
v03a0	37507	49	10	0	Complete	100	DTR (high-confidence)	0
v03a1	7360	9	1	0	Low-quality	22.04	HMM-based (lower-bound)	0
v03a2	6297	8	1	0	Low-quality	9.25	HMM-based (lower-bound)	0
v03a3	62465	73	20	3	High-quality	100	AAI-based (high-confidence)	0
v03a4	7499	9	3	0	Low-quality	26.6	HMM-based (lower-bound)	0
v03a5	17137	31	1	2	Low-quality	40.85	AAI-based (high-confidence)	0
v03a6	9984	18	0	0	Low-quality	20.85	AAI-based (high-confidence)	0
v03a7	10445	22	6	0	Low-quality	25.36	AAI-based (medium-confidence)	0
v03a8	8291	4	0	0	Low-quality	9.03	AAI-based (high-confidence)	0
v03a9	5157	7	1	0	Low-quality	6.71	HMM-based (lower-bound)	0
v03aa	10812	22	3	0	Low-quality	12.97	HMM-based (lower-bound)	0
v03ab	11726	13	4	0	Complete	100	ITR (high-confidence)	0
v03ac	50173	65	20	0	High-quality	90.71	AAI-based (medium-confidence)	0
v03ad	8003	10	4	0	Low-quality	20.58	AAI-based (high-confidence)	0
v03ae	14576	18	0	2	Low-quality	21.96	AAI-based (high-confidence)	0
v03af	5909	14	4	0	Low-quality	12.6	AAI-based (high-confidence)	0
v03b0	8626	2	1	0	Low-quality	11.31	AAI-based (medium-confidence)	0
v03b1	8008	8	0	0	Low-quality	5.26	AAI-based (medium-confidence)	0
v03b2	43920	63	21	2	Complete	100	DTR (high-confidence)	0
v03b3	37873	42	3	1	Medium-quality	70.14	HMM-based (lower-bound)	0
v03b4	29805	34	29	1	Medium-quality	54.83	AAI-based (high-confidence)	0
v03b5	27741	33	16	0	Medium-quality	71.67	AAI-based (medium-confidence)	0
v03b6	35891	41	24	3	Medium-quality	67	AAI-based (high-confidence)	0
v03b7	5481	8	3	0	Medium-quality	88.28	AAI-based (high-confidence)	0
v03b8	5291	6	2	0	Low-quality	18.6	HMM-based (lower-bound)	0
v03b9	5505	9	5	0	Low-quality	12.94	AAI-based (medium-confidence)	0
v03ba	11391	20	2	1	Low-quality	17.42	HMM-based (lower-bound)	0
v03bb	8524	15	3	0	Low-quality	11.16	HMM-based (lower-bound)	0
v03bc	5767	13	1	1	Low-quality	3.13	HMM-based (lower-bound)	0
v03bd	5247	9	0	1	Low-quality	8.95	AAI-based (high-confidence)	0
v03be	5077	7	1	0	Low-quality	10.13	AAI-based (medium-confidence)	0
v03bf	22433	21	0	4	Low-quality	28.42	AAI-based (medium-confidence)	0
v03c0	6042	6	1	0	Low-quality	9.14	HMM-based (lower-bound)	0
v03c1	7609	5	1	0	Low-quality	0.73	HMM-based (lower-bound)	0
v03c2	13013	29	2	0	Low-quality	8.04	AAI-based (high-confidence)	0
v03c3	5311	11	3	0	Low-quality	13.02	AAI-based (high-confidence)	0
v03c4	5281	8	1	2	Low-quality	3.33	AAI-based (medium-confidence)	0
v03c5	8430	13	5	0	Low-quality	5.21	AAI-based (high-confidence)	0
v03c6	76757	116	35	0	High-quality	100	AAI-based (high-confidence)	0
v03c7	7086	4	0	0	Low-quality	7.82	AAI-based (medium-confidence)	0
v03c8	5033	4	1	0	Low-quality	7.62	HMM-based (lower-bound)	0
v03c9	11879	14	3	0	Low-quality	39.73	HMM-based (lower-bound)	0
v03ca	65498	79	14	7	High-quality	100	AAI-based (medium-confidence)	6.81
v03cb	32556	39	20	2	Medium-quality	60.92	AAI-based (high-confidence)	0
v03cc	10806	14	12	1	Low-quality	21.71	AAI-based (high-confidence)	0
v03cd	40429	46	11	1	Medium-quality	77.79	AAI-based (medium-confidence)	0
v03ce	14666	19	11	0	Low-quality	31.26	AAI-based (high-confidence)	0
v03cf	43772	81	25	0	High-quality	100	AAI-based (high-confidence)	0
v03d0	49003	65	30	0	High-quality	100	AAI-based (high-confidence)	0
v03d1	27907	29	10	3	Medium-quality	56.77	AAI-based (medium-confidence)	0
v03d2	114845	117	25	15	High-quality	100	AAI-based (high-confidence)	28.16
v03d3	27702	27	0	6	Low-quality	33.9	AAI-based (high-confidence)	0
v03d4	11682	14	0	3	Low-quality	40.5	AAI-based (medium-confidence)	0
v03d5	10201	17	3	1	Low-quality	17.51	AAI-based (high-confidence)	0
v03d6	21269	37	3	2	Medium-quality	54.16	AAI-based (medium-confidence)	0
v03d7	13525	13	1	2	Low-quality	3.62	AAI-based (medium-confidence)	0
v03d8	23344	24	1	1	Low-quality	26.85	HMM-based (lower-bound)	0
v03d9	5270	7	1	0	Low-quality	10.61	HMM-based (lower-bound)	0
v03da	8507	10	3	1	Low-quality	15.83	AAI-based (high-confidence)	0
v03db	13213	9	0	2	Low-quality	17.41	AAI-based (medium-confidence)	0
v03dc	5503	5	1	0	Low-quality	14.59	HMM-based (lower-bound)	0
v03dd	5954	6	0	1	Low-quality	5.24	AAI-based (medium-confidence)	0
v03de	19117	44	3	0	Low-quality	11.88	AAI-based (high-confidence)	0
v03df	6051	8	0	1	Low-quality	4.71	AAI-based (high-confidence)	0
v03e0	6540	8	0	0	Low-quality	5.4	AAI-based (high-confidence)	0
v03e1	5859	5	3	0	Low-quality	12.52	AAI-based (high-confidence)	0
v03e2	7093	12	1	0	Low-quality	7.89	AAI-based (high-confidence)	0
v03e3	57848	101	12	2	Complete	100	DTR (high-confidence)	0
v03e4	5258	8	1	0	Low-quality	8.98	HMM-based (lower-bound)	0
v03e5	6217	10	4	0	Low-quality	9.86	AAI-based (medium-confidence)	0
v03e6	17860	22	1	6	Low-quality	5.36	HMM-based (lower-bound)	0
v03e7	121644	151	30	4	High-quality	100	AAI-based (medium-confidence)	0
v03e8	39997	56	9	0	Medium-quality	69.42	AAI-based (high-confidence)	0
v03e9	27003	32	1	5	Low-quality	40.86	HMM-based (lower-bound)	0
v03ea	36176	56	6	1	Low-quality	24.51	AAI-based (high-confidence)	0
v03eb	16708	27	2	0	Low-quality	24.99	HMM-based (lower-bound)	0
v03ec	12857	14	2	0	Low-quality	12.22	HMM-based (lower-bound)	0
v03ed	5263	7	0	2	Low-quality	4.9	AAI-based (high-confidence)	0
v03ee	15709	19	7	0	Medium-quality	52.57	HMM-based (lower-bound)	0
v03ef	9010	7	1	0	Low-quality	13.13	AAI-based (medium-confidence)	0
v03f0	55845	97	22	1	Complete	100	DTR (high-confidence)	0
v03f1	7310	7	0	1	Low-quality	14.34	AAI-based (high-confidence)	0
v03f2	90081	177	17	2	Medium-quality	54.22	AAI-based (high-confidence)	0
v03f3	7984	11	1	0	Low-quality	14.72	HMM-based (lower-bound)	0
v03f4	7411	11	1	0	Low-quality	12.16	AAI-based (high-confidence)	0
v03f5	6946	11	0	2	Low-quality	3.72	AAI-based (high-confidence)	0
v03f6	9669	21	4	0	Low-quality	19.76	AAI-based (high-confidence)	0
v03f7	16610	21	8	0	High-quality	92.39	AAI-based (medium-confidence)	0
v03f8	43100	50	9	3	Medium-quality	74.57	HMM-based (lower-bound)	0
v03f9	21377	18	1	1	Low-quality	32.35	HMM-based (lower-bound)	0
v03fa	12370	20	1	0	Low-quality	4.42	HMM-based (lower-bound)	0
v03fb	5189	5	0	0	Low-quality	5.72	AAI-based (medium-confidence)	0
v03fc	8917	11	0	4	Low-quality	5.05	AAI-based (medium-confidence)	0
v03fd	7116	9	4	0	Complete	100	DTR (high-confidence)	0
v03fe	7578	12	1	0	Low-quality	16.42	AAI-based (high-confidence)	0
v03ff	24773	43	10	2	Low-quality	16.8	AAI-based (high-confidence)	0
v0400	12109	20	2	2	Low-quality	21.01	AAI-based (high-confidence)	0
v0401	27801	39	12	0	Medium-quality	62.85	AAI-based (medium-confidence)	0
v0402	49934	72	18	3	Medium-quality	77.37	AAI-based (high-confidence)	0
v0403	58575	95	13	0	High-quality	91.97	AAI-based (high-confidence)	0
v0404	14809	24	4	2	Low-quality	9.3	AAI-based (high-confidence)	0
v0405	15932	20	2	1	Low-quality	8.64	HMM-based (lower-bound)	0
v0406	30417	21	1	10	Low-quality	19.49	AAI-based (medium-confidence)	0
v0407	11923	21	1	3	Low-quality	7.48	AAI-based (high-confidence)	0
v0408	82296	116	36	1	High-quality	100	AAI-based (high-confidence)	0
v0409	6546	13	4	1	Low-quality	17.49	AAI-based (high-confidence)	0
v040a	16903	16	1	5	Low-quality	15.64	AAI-based (medium-confidence)	0
v040b	6650	8	6	0	Low-quality	14.52	AAI-based (high-confidence)	0
v040c	11404	17	10	2	Low-quality	21.33	AAI-based (high-confidence)	0
v040d	20596	22	10	1	Low-quality	45.79	AAI-based (high-confidence)	0
v040e	38865	57	8	1	Complete	100	DTR (high-confidence)	0
v040f	6767	8	1	0	Low-quality	3.74	HMM-based (lower-bound)	0
v0410	52832	60	11	3	High-quality	100	AAI-based (high-confidence)	0
v0411	17977	38	8	1	Low-quality	43.56	AAI-based (high-confidence)	0
v0412	5156	6	0	0	Low-quality	7.93	AAI-based (medium-confidence)	0
v0413	13443	19	3	0	Low-quality	22.9	AAI-based (medium-confidence)	0
v0414	54733	125	6	1	Low-quality	30.22	AAI-based (high-confidence)	0
v0415	47223	68	27	4	High-quality	100	AAI-based (high-confidence)	0
v0416	13893	14	1	2	Low-quality	28.47	HMM-based (lower-bound)	0
v0417	13264	14	1	0	Low-quality	24.61	AAI-based (medium-confidence)	0
v0418	5640	13	0	0	Low-quality	3.27	AAI-based (high-confidence)	0
v0419	6562	16	4	0	Low-quality	10.86	AAI-based (high-confidence)	0
v041a	11118	14	10	2	Low-quality	20.8	AAI-based (high-confidence)	0
v041b	14741	24	7	0	Low-quality	37.24	AAI-based (high-confidence)	0
v041c	15498	19	1	0	Low-quality	36.81	AAI-based (medium-confidence)	0
v041d	5584	6	0	0	Low-quality	8.83	AAI-based (medium-confidence)	0
v041e	5162	9	6	0	Complete	100	DTR (high-confidence)	0
v041f	5626	8	5	0	High-quality	100	AAI-based (high-confidence)	0
v0420	33647	59	16	0	Medium-quality	88.57	AAI-based (high-confidence)	0
v0421	41750	27	5	2	Medium-quality	65.9	AAI-based (high-confidence)	0
v0422	77910	100	6	1	Low-quality	43.18	AAI-based (high-confidence)	0
v0423	153498	145	2	72	Medium-quality	55.55	HMM-based (lower-bound)	0
v0424	14364	7	0	1	Not-determined	NA	NA	0
v0425	18525	32	3	1	Low-quality	10.73	HMM-based (lower-bound)	0
v0426	74591	105	19	3	High-quality	100	AAI-based (high-confidence)	0
v0427	12180	14	11	0	Low-quality	34.62	AAI-based (high-confidence)	0
v0428	32610	45	6	0	High-quality	90.12	AAI-based (medium-confidence)	0
v0429	36035	25	2	9	Low-quality	44.93	HMM-based (lower-bound)	0
v042a	13806	19	10	0	Low-quality	21.77	AAI-based (high-confidence)	0
v042b	31365	39	12	0	Medium-quality	69.47	AAI-based (high-confidence)	0
v042c	14080	20	3	0	Low-quality	25.16	AAI-based (medium-confidence)	0
v042d	5940	7	4	0	Low-quality	14	AAI-based (high-confidence)	0
v042e	11016	9	0	4	Low-quality	5.79	AAI-based (medium-confidence)	0
v042f	5572	6	0	1	Low-quality	6.82	AAI-based (medium-confidence)	0
v0430	13191	20	11	0	Low-quality	22.21	AAI-based (high-confidence)	0
v0431	5174	5	0	2	Low-quality	1.54	AAI-based (medium-confidence)	0
v0432	7539	8	1	0	Low-quality	12.01	AAI-based (medium-confidence)	0
v0433	6173	9	1	0	Low-quality	4.53	HMM-based (lower-bound)	0
v0434	7077	7	1	0	High-quality	100	HMM-based (lower-bound)	0
v0435	18365	31	1	1	High-quality	100	AAI-based (high-confidence)	0
v0436	6022	9	6	0	Low-quality	15.61	AAI-based (high-confidence)	0
v0437	7444	12	3	0	Low-quality	12.88	AAI-based (high-confidence)	0
v0438	5839	9	1	0	Low-quality	1.72	HMM-based (lower-bound)	0
v0439	7691	3	0	0	Low-quality	8.33	AAI-based (medium-confidence)	0
v043a	35950	43	5	1	Low-quality	43.59	AAI-based (high-confidence)	0
v043b	5477	15	5	0	Low-quality	9.48	AAI-based (high-confidence)	0
v043c	7433	9	7	0	Low-quality	21.13	AAI-based (high-confidence)	0
v043d	34546	38	12	1	Medium-quality	72.69	AAI-based (high-confidence)	0
v043e	5972	7	0	2	Low-quality	6.06	AAI-based (medium-confidence)	0
v043f	5567	8	0	3	Low-quality	6.45	AAI-based (medium-confidence)	0
v0440	37047	44	12	3	Medium-quality	69.22	AAI-based (high-confidence)	0
v0441	9267	22	2	0	Low-quality	9.73	AAI-based (high-confidence)	0
v0442	32158	50	13	0	Medium-quality	85.12	AAI-based (high-confidence)	0
v0443	5889	9	2	0	Low-quality	13.49	AAI-based (high-confidence)	0
v0444	12051	13	4	1	Low-quality	42.01	AAI-based (high-confidence)	0
v0445	5561	9	2	0	Low-quality	12.58	AAI-based (high-confidence)	0
v0446	13044	23	1	1	Low-quality	8.77	HMM-based (lower-bound)	0
v0447	6816	8	1	0	Low-quality	12.94	AAI-based (high-confidence)	0
v0448	7721	13	3	1	Low-quality	17.9	AAI-based (high-confidence)	0
v0449	5348	7	2	0	Low-quality	11.27	HMM-based (lower-bound)	0
v044a	48479	73	54	0	Complete	100	DTR (high-confidence)	0
v044b	50730	65	22	2	High-quality	100	AAI-based (high-confidence)	0
v044c	130485	199	35	5	Complete	100	DTR (high-confidence)	0
v044d	8863	12	5	0	Low-quality	19.92	AAI-based (high-confidence)	0
v044e	9322	21	5	0	Low-quality	24.64	AAI-based (high-confidence)	0
v044f	37944	49	13	3	Medium-quality	64.42	HMM-based (lower-bound)	0
v0450	5646	9	5	0	Low-quality	13.86	AAI-based (high-confidence)	0
v0451	5024	9	0	0	Low-quality	4.35	AAI-based (medium-confidence)	0
v0452	27868	47	21	0	Medium-quality	84.6	AAI-based (high-confidence)	0
v0453	6490	12	4	1	Low-quality	15.38	AAI-based (high-confidence)	0
v0454	10256	7	0	1	Low-quality	16.36	AAI-based (medium-confidence)	0
v0455	21286	31	10	0	Medium-quality	60.04	AAI-based (high-confidence)	0
v0456	67278	90	35	4	High-quality	100	AAI-based (high-confidence)	0
v0457	25539	29	2	4	Low-quality	16.51	AAI-based (medium-confidence)	61.81
v0458	15670	23	2	0	Low-quality	26.62	AAI-based (high-confidence)	0
v0459	58567	73	1	7	High-quality	100	HMM-based (lower-bound)	0
v045a	17698	24	18	1	Low-quality	33.07	AAI-based (high-confidence)	0
v045b	19284	26	3	0	Medium-quality	50.65	AAI-based (high-confidence)	0
v045c	28732	46	4	2	Medium-quality	53.65	AAI-based (high-confidence)	0
v045d	5135	4	0	1	Low-quality	3.92	AAI-based (medium-confidence)	0
v045e	15327	22	4	0	Low-quality	45.89	HMM-based (lower-bound)	0
v045f	16161	20	5	0	Medium-quality	53.79	HMM-based (lower-bound)	0
v0460	26590	29	2	4	Medium-quality	56.77	AAI-based (medium-confidence)	0
v0461	6362	13	0	0	Low-quality	18.94	AAI-based (high-confidence)	0
v0462	5994	13	3	0	Low-quality	2.79	HMM-based (lower-bound)	0
v0463	7232	12	1	0	Low-quality	20.01	AAI-based (high-confidence)	0
v0464	12186	14	9	0	Low-quality	27.08	AAI-based (high-confidence)	0
v0465	5822	9	3	0	Low-quality	17.42	AAI-based (medium-confidence)	0
v0466	5978	9	2	0	Low-quality	15.22	AAI-based (high-confidence)	0
v0467	10658	10	5	0	Low-quality	23.97	AAI-based (medium-confidence)	0
v0468	8393	10	2	0	Low-quality	20.46	AAI-based (medium-confidence)	0
v0469	32611	25	3	0	Medium-quality	54.58	HMM-based (lower-bound)	0
v046a	6247	5	0	2	Low-quality	5.78	AAI-based (medium-confidence)	0
v046b	5230	6	0	1	Low-quality	8.62	AAI-based (medium-confidence)	0
v046c	7204	15	2	0	Low-quality	11.18	AAI-based (high-confidence)	0
v046d	15472	35	5	1	Low-quality	40.86	AAI-based (high-confidence)	0
v046e	124729	119	7	13	Complete	100	DTR (high-confidence)	0
v046f	14515	22	6	0	Low-quality	32.08	AAI-based (medium-confidence)	0
v0470	6418	13	3	0	Low-quality	17.75	AAI-based (high-confidence)	0
v0471	6928	8	0	3	Low-quality	2.02	AAI-based (medium-confidence)	0
v0472	8054	13	0	0	Low-quality	7.9	AAI-based (medium-confidence)	0
v0473	5411	11	1	0	Low-quality	9.79	HMM-based (lower-bound)	0
v0474	8061	10	5	0	Low-quality	16.57	AAI-based (high-confidence)	0
v0475	8784	12	0	1	High-quality	98.34	AAI-based (medium-confidence)	0
v0476	6492	3	2	0	Low-quality	4.96	AAI-based (high-confidence)	0
v0477	7588	13	0	0	Low-quality	26.06	AAI-based (medium-confidence)	0
v0478	8518	10	2	0	Low-quality	10.82	HMM-based (lower-bound)	0
v0479	7672	13	0	0	Low-quality	4.83	AAI-based (high-confidence)	0
v047a	6035	17	2	0	Low-quality	3.61	AAI-based (high-confidence)	0
v047b	9646	16	1	0	Low-quality	6.36	HMM-based (lower-bound)	0
v047c	9030	13	11	0	Low-quality	21.55	AAI-based (medium-confidence)	0
v047d	14338	15	1	2	High-quality	100	HMM-based (lower-bound)	0
v047e	57207	92	20	2	Complete	100	DTR (high-confidence)	0
v047f	20241	27	8	2	Medium-quality	58.13	AAI-based (high-confidence)	0
v0480	14764	30	22	0	Low-quality	34.9	AAI-based (high-confidence)	0
v0481	17060	27	3	0	High-quality	100	AAI-based (high-confidence)	0
v0482	54337	46	0	24	Not-determined	NA	NA	0
v0483	7671	9	3	0	Low-quality	22.18	AAI-based (high-confidence)	0
v0484	37681	52	7	4	Medium-quality	58.1	AAI-based (high-confidence)	0
v0485	6438	12	0	0	Low-quality	12.77	AAI-based (high-confidence)	0
v0486	10326	16	7	0	Low-quality	23.76	AAI-based (high-confidence)	0
v0487	10044	12	4	0	Medium-quality	51.66	AAI-based (medium-confidence)	0
v0488	7823	12	5	1	Low-quality	13.63	AAI-based (high-confidence)	0
v0489	19634	27	15	1	Medium-quality	54.32	AAI-based (medium-confidence)	0
v048a	15847	25	14	1	Low-quality	45.08	AAI-based (high-confidence)	0
v048b	12873	30	10	1	Low-quality	21.44	AAI-based (high-confidence)	0
v048c	75339	67	0	30	Medium-quality	79.95	AAI-based (medium-confidence)	0
v048d	5297	10	6	0	Low-quality	11.98	AAI-based (medium-confidence)	0
v048e	8108	15	1	0	Low-quality	9.36	HMM-based (lower-bound)	0
v048f	6815	8	1	0	Low-quality	18.6	AAI-based (high-confidence)	0
v0490	5310	7	4	0	Low-quality	10.72	AAI-based (high-confidence)	0
v0491	44533	68	22	0	Complete	100	DTR (high-confidence)	0
v0492	7947	10	1	0	Low-quality	9.14	HMM-based (lower-bound)	0
v0493	8561	12	2	0	Medium-quality	63.71	AAI-based (high-confidence)	0
v0494	5509	9	1	0	High-quality	100	HMM-based (lower-bound)	0
v0495	12286	15	4	0	Low-quality	41.2	HMM-based (lower-bound)	0
v0496	6180	8	2	0	Low-quality	7.15	AAI-based (high-confidence)	0
v0497	9521	17	11	0	Low-quality	20.75	AAI-based (high-confidence)	0
v0498	13838	17	8	0	Low-quality	25.44	AAI-based (medium-confidence)	0
v0499	13937	17	3	0	Low-quality	19.69	HMM-based (lower-bound)	0
v049a	35509	49	14	1	Medium-quality	50.2	AAI-based (high-confidence)	0
v049b	28223	33	14	0	Medium-quality	58.92	AAI-based (high-confidence)	0
v049c	42745	62	9	1	Low-quality	23.29	AAI-based (high-confidence)	0
v049d	13452	15	0	2	Low-quality	21.33	AAI-based (medium-confidence)	0
v049e	26887	39	2	1	Low-quality	20.95	AAI-based (medium-confidence)	0
v049f	25153	33	10	1	Low-quality	13.5	AAI-based (high-confidence)	0
v04a0	66598	74	17	14	Medium-quality	83.83	AAI-based (high-confidence)	55.71
v04a1	24330	29	5	0	Medium-quality	69.51	AAI-based (high-confidence)	0
v04a2	47016	65	34	1	High-quality	97.96	AAI-based (high-confidence)	0
v04a3	43070	74	6	1	Low-quality	24.24	AAI-based (medium-confidence)	0
v04a4	11577	13	5	0	High-quality	98.56	AAI-based (medium-confidence)	0
v04a5	100611	142	36	1	Complete	100	DTR (high-confidence)	0
v04a6	5531	5	1	0	Low-quality	3.38	HMM-based (lower-bound)	0
v04a7	19335	31	3	1	Low-quality	34.26	AAI-based (medium-confidence)	0
v04a8	9159	8	3	0	Low-quality	21	AAI-based (medium-confidence)	0
v04a9	5668	8	3	0	Complete	100	DTR (high-confidence)	0
v04aa	7880	7	3	0	Low-quality	4.46	AAI-based (high-confidence)	0
v04ab	8085	18	3	0	Low-quality	16.47	AAI-based (high-confidence)	0
v04ac	38143	68	17	1	Medium-quality	84.51	AAI-based (high-confidence)	0
v04ad	7721	6	0	2	Low-quality	18.66	AAI-based (medium-confidence)	0
v04ae	14495	23	0	1	Medium-quality	72.16	AAI-based (medium-confidence)	0
v04af	16478	14	1	1	Low-quality	8.91	AAI-based (high-confidence)	0
v04b0	42848	61	6	0	High-quality	95.96	AAI-based (high-confidence)	0
v04b1	42764	59	10	0	Complete	100	DTR (high-confidence)	0
v04b2	7193	13	1	1	Low-quality	3.89	AAI-based (high-confidence)	0
v04b3	37637	48	13	1	Medium-quality	57.33	HMM-based (lower-bound)	0
v04b4	10796	25	3	1	Low-quality	24.51	AAI-based (high-confidence)	0
v04b5	12048	4	2	0	Low-quality	9.67	AAI-based (high-confidence)	0
v04b6	9712	16	2	1	Low-quality	15.11	HMM-based (lower-bound)	0
v04b7	35240	53	9	2	Medium-quality	58.49	AAI-based (high-confidence)	0
v04b8	9913	24	8	0	Low-quality	20.92	AAI-based (high-confidence)	0
v04b9	46776	85	19	1	Complete	100	DTR (high-confidence)	0
v04ba	5690	7	2	1	Low-quality	13.93	AAI-based (high-confidence)	0
v04bb	126648	111	3	61	High-quality	96.59	HMM-based (lower-bound)	0
v04bc	6540	6	2	0	Low-quality	3.77	AAI-based (high-confidence)	0
v04bd	6645	9	6	0	Low-quality	12.17	AAI-based (medium-confidence)	0
v04be	19262	44	3	0	Low-quality	19.26	AAI-based (high-confidence)	0
v04bf	14499	21	7	0	Low-quality	45.51	HMM-based (lower-bound)	0
v04c0	12327	27	2	0	Low-quality	13.07	AAI-based (high-confidence)	0
v04c1	12434	19	5	0	Low-quality	30.43	AAI-based (high-confidence)	0
v04c2	6525	15	6	1	Low-quality	4.23	AAI-based (high-confidence)	0
v04c3	5357	5	1	0	Low-quality	2.18	HMM-based (lower-bound)	0
v04c4	11192	15	6	0	Low-quality	31.87	AAI-based (high-confidence)	0
v04c5	25615	9	1	4	Low-quality	10.32	HMM-based (lower-bound)	0
v04c6	7039	13	0	0	Low-quality	18.23	AAI-based (medium-confidence)	0
v04c7	10658	6	0	1	Low-quality	11.84	AAI-based (medium-confidence)	0
v04c8	5603	6	2	0	Complete	100	DTR (high-confidence)	0
v04c9	11799	14	4	0	Low-quality	35.46	HMM-based (lower-bound)	0
v04ca	11380	14	4	2	Low-quality	39.67	AAI-based (high-confidence)	0
v04cb	34552	50	17	1	High-quality	95.93	AAI-based (high-confidence)	0
v04cc	6005	7	3	0	High-quality	98.33	AAI-based (high-confidence)	0
v04cd	12725	23	5	1	Low-quality	30.93	AAI-based (high-confidence)	0
v04ce	14157	22	4	0	Low-quality	29.37	AAI-based (medium-confidence)	0
v04cf	6243	12	3	0	Low-quality	15.3	AAI-based (high-confidence)	0
v04d0	5835	10	0	0	Low-quality	9.53	AAI-based (medium-confidence)	0
v04d1	38489	62	19	0	Complete	100	DTR (high-confidence)	0
v04d2	53641	59	5	2	Medium-quality	72.27	AAI-based (high-confidence)	0
v04d3	11467	8	8	0	Low-quality	23.3	AAI-based (high-confidence)	0
v04d4	23517	38	25	0	Low-quality	43.02	AAI-based (high-confidence)	0
v04d5	184734	156	1	87	Medium-quality	83.21	HMM-based (lower-bound)	0
v04d6	33418	62	11	0	Medium-quality	56.07	AAI-based (high-confidence)	0
v04d7	14291	27	4	0	Low-quality	29.14	AAI-based (high-confidence)	0
v04d8	10297	13	1	0	Low-quality	24.22	AAI-based (medium-confidence)	0
v04d9	16618	29	6	1	Low-quality	24.72	AAI-based (high-confidence)	0
v04da	11696	15	3	0	Low-quality	16.03	HMM-based (lower-bound)	0
v04db	16361	26	5	1	Low-quality	42.11	AAI-based (high-confidence)	0
v04dc	53542	73	7	4	Low-quality	47.98	HMM-based (lower-bound)	22.06
v04dd	117293	175	30	4	High-quality	100	AAI-based (high-confidence)	0
v04de	34992	40	20	3	Medium-quality	75.34	AAI-based (medium-confidence)	0
v04df	49538	71	18	2	High-quality	97.22	AAI-based (high-confidence)	11.47
v04e0	11579	11	8	1	Low-quality	25.59	AAI-based (high-confidence)	0
v04e1	8567	14	2	0	Low-quality	21.11	AAI-based (high-confidence)	0
v04e2	5142	10	2	0	Low-quality	10.54	AAI-based (medium-confidence)	0
v04e3	8816	13	4	2	Low-quality	25.47	AAI-based (high-confidence)	0
v04e4	7909	11	3	1	Low-quality	10.21	HMM-based (lower-bound)	0
v04e5	18386	19	0	4	Low-quality	30.71	AAI-based (high-confidence)	0
v04e6	9123	16	1	0	Medium-quality	54.05	AAI-based (high-confidence)	0
v04e7	48791	60	3	0	High-quality	100	AAI-based (high-confidence)	0
v04e8	7969	7	4	0	Low-quality	9.42	HMM-based (lower-bound)	0
v04e9	9052	14	10	0	Low-quality	18.94	AAI-based (high-confidence)	0
v04ea	7569	8	0	0	Low-quality	5.31	AAI-based (medium-confidence)	0
v04eb	33757	38	10	1	Medium-quality	68.84	AAI-based (high-confidence)	0
v04ec	38440	53	26	1	Medium-quality	83.09	AAI-based (medium-confidence)	0
v04ed	5307	7	1	0	Low-quality	7.62	HMM-based (lower-bound)	0
v04ee	11221	25	6	0	Low-quality	29.87	AAI-based (high-confidence)	0
v04ef	5094	11	0	0	Complete	100	DTR (medium-confidence)	0
v04f0	11203	25	6	0	Low-quality	29.91	AAI-based (high-confidence)	0
v04f1	11874	18	3	0	Low-quality	17.34	HMM-based (lower-bound)	0
v04f2	12511	15	2	0	Low-quality	7.92	HMM-based (lower-bound)	0
v04f3	10496	14	10	0	Low-quality	17.89	AAI-based (high-confidence)	0
v04f4	6260	8	2	0	Low-quality	10.69	HMM-based (lower-bound)	0
v04f5	5855	8	1	0	Low-quality	15.49	AAI-based (high-confidence)	0
v04f6	14626	18	7	0	High-quality	92.44	AAI-based (high-confidence)	0
v04f7	34483	46	5	2	Low-quality	20.94	HMM-based (lower-bound)	0
v04f8	17121	24	4	1	Low-quality	15.47	AAI-based (medium-confidence)	0
v04f9	16429	21	7	0	Low-quality	34.97	AAI-based (high-confidence)	0
v04fa	15624	12	1	1	Low-quality	14.25	AAI-based (high-confidence)	0
v04fb	24115	23	1	5	Low-quality	40.28	AAI-based (high-confidence)	0
v04fc	11392	16	5	0	Low-quality	29.27	AAI-based (high-confidence)	0
v04fd	14098	20	14	0	Low-quality	39.57	AAI-based (high-confidence)	0
v04fe	10275	18	1	2	Low-quality	20.58	HMM-based (lower-bound)	0
v04ff	6911	14	5	0	Low-quality	17.88	AAI-based (high-confidence)	0
v0500	6941	8	0	0	Low-quality	8.43	AAI-based (medium-confidence)	0
v0501	17737	19	4	2	Low-quality	38.64	AAI-based (medium-confidence)	0
v0502	10363	19	3	1	Low-quality	24.23	AAI-based (high-confidence)	0
v0503	11220	18	4	1	Low-quality	23.73	AAI-based (high-confidence)	0
v0504	5199	9	5	0	Low-quality	15.31	AAI-based (high-confidence)	0
v0505	58179	101	16	1	Complete	100	DTR (high-confidence)	0
v0506	8097	7	0	2	Low-quality	5.58	AAI-based (high-confidence)	0
v0507	6187	6	3	0	High-quality	100	AAI-based (high-confidence)	0
v0508	8114	11	1	4	Low-quality	12.56	AAI-based (high-confidence)	0
v0509	9393	16	3	0	Low-quality	14.94	HMM-based (lower-bound)	0
v050a	6922	15	0	0	Low-quality	9.75	AAI-based (medium-confidence)	0
v050b	5022	8	0	1	Low-quality	8.71	AAI-based (high-confidence)	0
v050c	25613	33	21	0	Medium-quality	72	AAI-based (high-confidence)	0
v050d	36659	50	9	1	High-quality	90.34	AAI-based (high-confidence)	0
v050e	14163	15	4	0	Low-quality	29.09	AAI-based (high-confidence)	0
v050f	23943	27	15	1	Medium-quality	52.69	AAI-based (high-confidence)	0
v0510	19993	19	1	0	Low-quality	26.05	AAI-based (medium-confidence)	0
v0511	6166	7	3	0	High-quality	100	AAI-based (high-confidence)	0
v0512	10927	6	0	0	Low-quality	12.14	AAI-based (medium-confidence)	0
v0513	11368	11	0	1	Low-quality	13.25	AAI-based (medium-confidence)	0
v0514	7128	13	5	0	Low-quality	15.02	AAI-based (high-confidence)	0
v0515	27888	33	0	6	Low-quality	46.58	AAI-based (high-confidence)	0
v0516	5306	5	0	2	Low-quality	2.68	AAI-based (high-confidence)	0
v0517	9066	19	2	0	Low-quality	19.61	AAI-based (high-confidence)	0
v0518	14225	18	11	0	Low-quality	31.43	AAI-based (high-confidence)	0
v0519	8912	10	3	1	Low-quality	18.88	AAI-based (high-confidence)	0
v051a	6090	9	3	0	Low-quality	12.66	AAI-based (high-confidence)	0
v051b	5686	11	4	0	Low-quality	13.54	AAI-based (medium-confidence)	0
v051c	7636	14	4	0	Low-quality	15.95	AAI-based (high-confidence)	0
v051d	38553	73	16	0	Complete	100	DTR (high-confidence)	0
v051e	5366	9	1	0	Low-quality	2.91	HMM-based (lower-bound)	0
v051f	5239	5	4	0	Low-quality	11.52	AAI-based (high-confidence)	0
v0520	8587	13	7	0	Low-quality	17.55	AAI-based (medium-confidence)	0
v0521	6259	11	2	0	Low-quality	10.42	AAI-based (medium-confidence)	0
v0522	15551	20	5	1	Low-quality	41.39	AAI-based (high-confidence)	0
v0523	19904	27	8	0	Low-quality	34.33	AAI-based (medium-confidence)	0
v0524	9699	12	0	5	Low-quality	16.2	AAI-based (high-confidence)	0
v0525	6884	8	1	0	Low-quality	17.1	AAI-based (high-confidence)	0
v0526	8642	11	0	0	Low-quality	21.54	AAI-based (medium-confidence)	0
v0527	7157	9	1	1	Low-quality	3.11	HMM-based (lower-bound)	0
v0528	18227	24	9	1	Low-quality	30.51	AAI-based (high-confidence)	0
v0529	13670	17	5	0	Complete	100	ITR (high-confidence)	0
v052a	77408	139	15	1	High-quality	91.92	AAI-based (high-confidence)	0
v052b	13511	13	4	0	Low-quality	33.76	AAI-based (high-confidence)	0
v052c	48028	67	33	1	High-quality	100	AAI-based (high-confidence)	0
v052d	18272	25	5	1	Medium-quality	63.69	AAI-based (high-confidence)	0
v052e	52220	71	23	2	High-quality	100	AAI-based (high-confidence)	0
v052f	18515	23	4	9	Low-quality	4.94	AAI-based (medium-confidence)	50.68
v0530	67683	64	7	1	High-quality	100	AAI-based (high-confidence)	0
v0531	107984	116	8	3	High-quality	93.67	HMM-based (lower-bound)	0
v0532	14678	18	10	0	Low-quality	31.04	AAI-based (high-confidence)	0
v0533	8400	6	0	2	Low-quality	9.04	AAI-based (medium-confidence)	0
v0534	5483	5	1	0	Low-quality	6.45	AAI-based (medium-confidence)	0
v0535	6097	9	1	0	Low-quality	7.55	HMM-based (lower-bound)	0
v0536	15974	29	9	1	Low-quality	9.1	AAI-based (high-confidence)	0
v0537	6346	11	5	0	Low-quality	13.83	AAI-based (high-confidence)	0
v0538	5040	6	0	1	Low-quality	3.98	AAI-based (medium-confidence)	0
v0539	7862	25	0	0	Low-quality	4.31	AAI-based (medium-confidence)	0
v053a	5847	9	2	0	Low-quality	12.34	AAI-based (high-confidence)	0
v053b	5726	10	1	0	Low-quality	13.65	AAI-based (medium-confidence)	0
v053c	5383	8	1	0	Low-quality	10.23	AAI-based (high-confidence)	0
v053d	5287	9	0	2	Medium-quality	86.32	AAI-based (high-confidence)	0
v053e	6245	8	1	0	Low-quality	11.56	HMM-based (lower-bound)	0
v053f	7623	3	0	0	Low-quality	7.22	AAI-based (high-confidence)	0
v0540	9579	10	3	1	Low-quality	20.41	AAI-based (high-confidence)	0
v0541	8288	10	1	0	Low-quality	0.7	HMM-based (lower-bound)	0
v0542	9208	11	5	0	Low-quality	15.86	AAI-based (high-confidence)	0
v0543	6841	9	0	1	Low-quality	15.2	AAI-based (medium-confidence)	0
v0544	137048	174	43	6	High-quality	100	AAI-based (high-confidence)	0
v0545	58249	103	21	1	High-quality	95.68	AAI-based (high-confidence)	0
v0546	60927	88	24	2	High-quality	100	AAI-based (high-confidence)	0
v0547	41584	41	1	6	Medium-quality	69.46	AAI-based (high-confidence)	0
v0548	18134	19	1	6	Low-quality	24.35	AAI-based (medium-confidence)	0
v0549	61261	69	9	2	High-quality	99.9	AAI-based (medium-confidence)	0
v054a	12415	28	6	0	Low-quality	21.77	AAI-based (high-confidence)	0
v054b	12652	19	1	1	Low-quality	12.96	AAI-based (high-confidence)	0
v054c	18860	22	9	2	Low-quality	32.8	AAI-based (high-confidence)	0
v054d	51471	55	12	0	High-quality	96.58	AAI-based (high-confidence)	0
v054e	14178	15	1	0	Low-quality	7.35	HMM-based (lower-bound)	0
v054f	9218	10	1	0	Low-quality	8.39	HMM-based (lower-bound)	0
v0550	41309	30	0	9	Medium-quality	57.12	AAI-based (medium-confidence)	0
v0551	17246	28	4	2	Low-quality	43.67	AAI-based (high-confidence)	0
v0552	10293	10	2	0	Low-quality	26.55	AAI-based (medium-confidence)	0
v0553	27182	50	9	1	Low-quality	47.62	AAI-based (high-confidence)	0
v0554	11407	7	2	1	Low-quality	29.65	AAI-based (medium-confidence)	0
v0555	30177	30	1	5	Low-quality	9.83	HMM-based (lower-bound)	0
v0556	36393	58	26	1	Medium-quality	58.42	AAI-based (medium-confidence)	0
v0557	5280	5	1	0	High-quality	100	HMM-based (lower-bound)	0
v0558	17259	24	15	0	Medium-quality	50.47	AAI-based (medium-confidence)	0
v0559	10646	12	1	0	Low-quality	13.12	HMM-based (lower-bound)	0
v055a	5773	8	1	0	Low-quality	1.06	HMM-based (lower-bound)	0
v055b	49255	53	12	1	Medium-quality	70.41	AAI-based (medium-confidence)	0
v055c	30958	38	14	3	Medium-quality	77	AAI-based (medium-confidence)	0
v055d	13915	27	9	0	Low-quality	38.08	AAI-based (high-confidence)	0
v055e	10626	16	3	2	Low-quality	28.56	AAI-based (high-confidence)	0
v055f	16320	21	10	0	Low-quality	43.88	AAI-based (high-confidence)	0
v0560	5737	4	0	0	Low-quality	5.73	AAI-based (medium-confidence)	0
v0561	6135	7	4	0	Complete	100	DTR (high-confidence)	0
v0562	11511	10	1	0	Low-quality	13.24	HMM-based (lower-bound)	0
v0563	31820	34	1	9	Low-quality	24.39	HMM-based (lower-bound)	0
v0564	10228	15	1	0	Low-quality	30.2	AAI-based (high-confidence)	0
v0565	5461	9	1	0	Low-quality	16.35	HMM-based (lower-bound)	0
v0566	10538	13	8	1	Low-quality	23.28	AAI-based (high-confidence)	0
v0567	5477	4	0	0	Low-quality	14.1	AAI-based (medium-confidence)	0
v0568	6065	14	2	0	Low-quality	15.63	AAI-based (high-confidence)	0
v0569	16133	23	8	0	Complete	100	ITR (medium-confidence)	0
v056a	7705	11	1	1	Low-quality	14.04	HMM-based (lower-bound)	0
v056b	12183	20	16	0	Low-quality	24.52	AAI-based (high-confidence)	0
v056c	16697	21	5	0	Low-quality	41.09	AAI-based (medium-confidence)	0
v056d	16949	24	4	0	Low-quality	33.47	AAI-based (high-confidence)	0
v056e	14515	18	5	0	Low-quality	35.6	AAI-based (high-confidence)	0
v056f	20986	57	3	0	Low-quality	12.09	AAI-based (high-confidence)	0
v0570	29953	39	11	0	Low-quality	41.77	HMM-based (lower-bound)	0
v0571	116813	187	24	1	Medium-quality	67.48	AAI-based (high-confidence)	0
v0572	33132	66	7	2	Low-quality	19.67	AAI-based (high-confidence)	0
v0573	7879	9	0	0	Low-quality	15.29	AAI-based (high-confidence)	0
v0574	7337	10	1	0	Low-quality	20.49	AAI-based (high-confidence)	0
v0575	5699	6	4	0	Low-quality	2.3	HMM-based (lower-bound)	0
v0576	10261	14	9	0	Low-quality	27.67	AAI-based (high-confidence)	0
v0577	61879	65	15	2	Low-quality	36.89	AAI-based (medium-confidence)	0
v0578	6217	5	1	0	Low-quality	1.74	HMM-based (lower-bound)	0
v0579	9330	19	2	1	Low-quality	23.33	AAI-based (medium-confidence)	0
v057a	7418	17	5	0	Low-quality	17.48	AAI-based (high-confidence)	0
v057b	10857	21	2	0	Low-quality	7.52	HMM-based (lower-bound)	0
v057c	8374	10	2	2	Low-quality	7.98	AAI-based (medium-confidence)	0
v057d	16240	29	5	2	Low-quality	39.88	AAI-based (high-confidence)	0
v057e	8347	14	2	0	Medium-quality	62.11	AAI-based (high-confidence)	0
v057f	61879	102	11	4	Medium-quality	74.21	AAI-based (medium-confidence)	0
v0580	9967	11	1	7	Low-quality	6.41	HMM-based (lower-bound)	0
v0581	26829	45	6	1	Low-quality	15.23	AAI-based (high-confidence)	0
v0582	8327	7	0	0	Low-quality	7.89	AAI-based (medium-confidence)	0
v0583	6758	5	0	2	Low-quality	6.61	AAI-based (medium-confidence)	0
v0584	14253	21	16	0	Low-quality	30.78	AAI-based (high-confidence)	0
v0585	5335	8	3	0	Low-quality	3.13	HMM-based (lower-bound)	0
v0586	8988	8	0	2	Low-quality	7.37	AAI-based (high-confidence)	0
v0587	6517	5	4	0	Low-quality	15.89	AAI-based (high-confidence)	0
v0588	5755	7	0	0	Low-quality	14.68	AAI-based (high-confidence)	0
v0589	7872	9	1	0	Low-quality	12.25	AAI-based (medium-confidence)	0
v058a	12441	14	1	4	Low-quality	12.85	AAI-based (high-confidence)	0
v058b	5913	12	0	1	Low-quality	9.62	AAI-based (high-confidence)	0
v058c	9836	23	1	1	Low-quality	6.32	AAI-based (medium-confidence)	0
v058d	12762	18	0	0	Low-quality	18.84	AAI-based (medium-confidence)	0
v058e	19064	21	1	0	Low-quality	29.84	AAI-based (medium-confidence)	0
v058f	87560	143	20	4	Low-quality	42.52	AAI-based (high-confidence)	0
v0590	52774	60	18	6	High-quality	100	AAI-based (medium-confidence)	0
v0591	28287	31	7	2	High-quality	100	AAI-based (medium-confidence)	0
v0592	11669	25	7	1	Low-quality	24.33	AAI-based (high-confidence)	0
v0593	116240	111	22	10	Medium-quality	81.02	AAI-based (high-confidence)	0
v0594	8659	10	0	0	Low-quality	11.68	AAI-based (medium-confidence)	0
v0595	8244	7	1	0	Low-quality	3.16	HMM-based (lower-bound)	0
v0596	7582	6	4	2	Low-quality	14.16	AAI-based (high-confidence)	0
v0597	16371	22	6	1	Medium-quality	55.1	HMM-based (lower-bound)	0
v0598	6530	6	4	1	Low-quality	14.46	AAI-based (high-confidence)	0
v0599	6697	2	0	0	Low-quality	8.94	AAI-based (medium-confidence)	0
v059a	26463	23	0	13	Low-quality	14.27	AAI-based (medium-confidence)	0
v059b	8861	19	4	0	Low-quality	17.42	AAI-based (high-confidence)	0
v059c	6209	6	0	1	Low-quality	14.65	AAI-based (medium-confidence)	0
v059d	38764	50	6	1	Complete	100	DTR (high-confidence)	0
v059e	7141	11	1	0	Low-quality	14.3	HMM-based (lower-bound)	0
v059f	10498	20	2	0	Low-quality	4.71	HMM-based (lower-bound)	0
v05a0	5168	8	0	0	Low-quality	4.1	AAI-based (medium-confidence)	0
v05a1	86010	146	20	1	High-quality	100	AAI-based (high-confidence)	0
v05a2	5852	13	1	0	Low-quality	1.39	HMM-based (lower-bound)	0
v05a3	5113	7	1	0	Low-quality	7.45	HMM-based (lower-bound)	0
v05a4	5477	8	0	1	Low-quality	8.87	AAI-based (medium-confidence)	0
v05a5	11063	14	1	0	Low-quality	16.74	HMM-based (lower-bound)	0
v05a6	13584	19	5	0	High-quality	99.2	AAI-based (medium-confidence)	0
v05a7	12327	9	4	0	Low-quality	30.56	AAI-based (medium-confidence)	0
v05a8	13559	19	5	0	High-quality	99.38	AAI-based (medium-confidence)	0
v05a9	5131	5	2	0	Low-quality	10.62	AAI-based (high-confidence)	0
v05aa	9177	10	1	0	Low-quality	11.36	HMM-based (lower-bound)	0
v05ab	5663	8	2	0	Complete	100	DTR (high-confidence)	0
v05ac	6159	8	0	2	Low-quality	6.56	AAI-based (high-confidence)	0
v05ad	13547	19	3	0	Low-quality	45.32	HMM-based (lower-bound)	0
v05ae	7133	5	1	0	Low-quality	12.31	AAI-based (high-confidence)	0
v05af	5510	12	2	0	Low-quality	10.59	AAI-based (high-confidence)	0
v05b0	13372	17	4	0	Complete	100	ITR (high-confidence)	0
v05b1	56062	68	2	6	High-quality	100	AAI-based (high-confidence)	0
v05b2	11596	7	0	2	Low-quality	13.37	AAI-based (medium-confidence)	0
v05b3	95894	121	25	2	High-quality	100	AAI-based (high-confidence)	0
v05b4	12878	18	4	0	Low-quality	28.22	AAI-based (high-confidence)	0
v05b5	10485	11	1	0	Low-quality	29.96	AAI-based (high-confidence)	0
v05b6	47563	42	1	9	Low-quality	43.31	HMM-based (lower-bound)	0
v05b7	58603	71	14	1	High-quality	100	AAI-based (high-confidence)	0
v05b8	14723	22	3	0	Low-quality	38.46	AAI-based (high-confidence)	0
v05b9	7167	9	1	0	Low-quality	13.09	HMM-based (lower-bound)	0
v05ba	5902	6	0	0	Low-quality	15.41	AAI-based (medium-confidence)	0
v05bb	8815	10	0	2	Low-quality	15.81	AAI-based (medium-confidence)	0
v05bc	5679	7	1	0	Low-quality	14.75	AAI-based (high-confidence)	0
v05bd	8104	7	4	0	Low-quality	3.54	AAI-based (medium-confidence)	0
v05be	13131	14	2	0	Low-quality	28.76	AAI-based (medium-confidence)	0
v05bf	9078	9	1	0	Low-quality	5.55	HMM-based (lower-bound)	0
v05c0	7379	16	2	0	Low-quality	10.9	AAI-based (medium-confidence)	0
v05c1	8341	10	0	1	Low-quality	5.52	AAI-based (medium-confidence)	0
v05c2	5323	7	1	0	Low-quality	1.73	HMM-based (lower-bound)	0
v05c3	6542	9	3	0	Low-quality	14.05	AAI-based (high-confidence)	0
v05c4	7554	7	0	1	Low-quality	13.82	AAI-based (medium-confidence)	0
v05c5	5799	13	2	0	Low-quality	13.68	AAI-based (high-confidence)	0
v05c6	10533	13	1	1	Low-quality	10.01	AAI-based (medium-confidence)	0
v05c7	7998	14	4	0	Low-quality	20.91	AAI-based (high-confidence)	0
v05c8	5299	5	1	0	Low-quality	2.7	AAI-based (medium-confidence)	0
v05c9	10047	9	0	5	Low-quality	13.57	AAI-based (medium-confidence)	0
v05ca	5172	5	1	0	Low-quality	3.48	HMM-based (lower-bound)	0
v05cb	10198	9	0	5	Low-quality	4.96	AAI-based (medium-confidence)	0
v05cc	7453	10	1	0	Low-quality	16.82	AAI-based (high-confidence)	0
v05cd	6029	8	6	0	Low-quality	13.09	AAI-based (high-confidence)	0
v05ce	6458	9	1	0	Low-quality	2.28	HMM-based (lower-bound)	0
v05cf	5135	7	0	0	Low-quality	9.91	AAI-based (medium-confidence)	0
v05d0	5820	5	1	0	Low-quality	13.2	AAI-based (high-confidence)	0
v05d1	9569	11	2	1	Low-quality	8.53	AAI-based (medium-confidence)	0
v05d2	5357	6	0	1	Low-quality	4.05	AAI-based (medium-confidence)	0
v05d3	8299	12	1	0	Low-quality	11.51	AAI-based (medium-confidence)	0
v05d4	8382	15	2	0	Low-quality	21.01	AAI-based (high-confidence)	0
v05d5	8848	23	2	0	Low-quality	24.65	AAI-based (high-confidence)	0
v05d6	7010	8	1	0	Low-quality	4.77	HMM-based (lower-bound)	0
v05d7	5606	7	2	0	Low-quality	20.16	HMM-based (lower-bound)	0
v05d8	6402	7	1	0	Low-quality	2.83	AAI-based (medium-confidence)	0
v05d9	5392	5	1	0	Low-quality	1.86	HMM-based (lower-bound)	0
v05da	7363	5	1	0	Low-quality	8.27	HMM-based (lower-bound)	0
v05db	37856	64	1	7	Low-quality	6.93	HMM-based (lower-bound)	0
v05dc	9517	16	3	0	Low-quality	6.15	AAI-based (high-confidence)	0
v05dd	6283	8	0	0	Low-quality	13.06	AAI-based (medium-confidence)	0
v05de	24153	32	20	1	Low-quality	40.99	AAI-based (high-confidence)	0
v05df	19753	30	3	2	Low-quality	36.86	AAI-based (high-confidence)	0
v05e0	8057	6	4	1	Low-quality	15.08	AAI-based (high-confidence)	0
v05e1	5373	13	1	0	Low-quality	3.12	AAI-based (medium-confidence)	0
v05e2	7453	11	1	0	Low-quality	3.09	AAI-based (medium-confidence)	0
v05e3	8248	18	3	0	Low-quality	18.49	AAI-based (high-confidence)	0
v05e4	5384	9	5	0	High-quality	100	AAI-based (high-confidence)	0
v05e5	83227	137	22	5	Complete	100	DTR (high-confidence)	0
v05e6	5138	8	4	0	Complete	100	DTR (high-confidence)	0
v05e7	7289	13	1	0	Low-quality	13.14	AAI-based (high-confidence)	0
v05e8	5018	6	1	1	Low-quality	2.68	HMM-based (lower-bound)	0
v05e9	9889	15	3	0	Low-quality	4.21	HMM-based (lower-bound)	0
v05ea	65637	63	1	21	Medium-quality	78.91	AAI-based (medium-confidence)	0
v05eb	15297	14	8	2	Low-quality	28.54	AAI-based (high-confidence)	0
v05ec	22987	45	8	0	Medium-quality	55.64	AAI-based (high-confidence)	0
v05ed	85173	75	4	6	High-quality	92.34	HMM-based (lower-bound)	0
v05ee	30027	39	12	1	Medium-quality	55.93	AAI-based (high-confidence)	0
v05ef	36467	47	23	0	High-quality	97.14	AAI-based (high-confidence)	0
v05f0	5971	13	1	2	Low-quality	2.43	HMM-based (lower-bound)	0
v05f1	6877	16	2	0	Low-quality	10.31	HMM-based (lower-bound)	0
v05f2	44251	76	16	1	Complete	100	DTR (high-confidence)	0
v05f3	10324	13	3	0	Low-quality	16	AAI-based (high-confidence)	0
v05f4	12027	10	1	2	Low-quality	9.65	HMM-based (lower-bound)	0
v05f5	25066	27	4	4	Low-quality	36.23	HMM-based (lower-bound)	0
v05f6	6606	10	3	0	Low-quality	11.7	AAI-based (high-confidence)	0
v05f7	8423	8	0	0	Low-quality	16.14	AAI-based (medium-confidence)	0
v05f8	24711	30	1	4	Low-quality	41.27	AAI-based (high-confidence)	0
v05f9	40966	74	17	0	Complete	100	DTR (high-confidence)	0
v05fa	5397	2	2	0	Low-quality	9.24	AAI-based (high-confidence)	0
v05fb	11654	24	4	1	Low-quality	24.25	AAI-based (high-confidence)	0
v05fc	9294	14	2	0	Low-quality	17.83	AAI-based (high-confidence)	0
v05fd	6888	8	0	1	Low-quality	9.2	AAI-based (medium-confidence)	0
v05fe	6086	11	8	0	Low-quality	12.22	AAI-based (high-confidence)	0
v05ff	5008	4	0	2	Low-quality	7.31	AAI-based (medium-confidence)	0
v0600	10540	16	1	0	Low-quality	11.18	HMM-based (lower-bound)	0
v0601	5777	7	1	0	Low-quality	11.58	AAI-based (medium-confidence)	0
v0602	9344	9	5	0	Low-quality	20.65	AAI-based (high-confidence)	0
v0603	32740	37	15	4	Medium-quality	58.05	AAI-based (medium-confidence)	26.7
v0604	17420	31	5	1	Low-quality	15.62	AAI-based (high-confidence)	0
v0605	40383	63	18	0	Medium-quality	50.64	AAI-based (high-confidence)	0
v0606	62693	104	20	0	High-quality	100	AAI-based (high-confidence)	0
v0607	19655	34	8	1	Low-quality	32.98	AAI-based (high-confidence)	0
v0608	6300	10	0	0	Low-quality	14.64	AAI-based (high-confidence)	0
v0609	11752	17	1	2	Low-quality	4.74	HMM-based (lower-bound)	0
v060a	5034	1	0	0	Low-quality	6.6	AAI-based (medium-confidence)	0
v060b	5167	15	1	0	Low-quality	8.44	AAI-based (high-confidence)	0
v060c	8626	10	0	2	Low-quality	10.77	AAI-based (medium-confidence)	0
v060d	5800	6	0	2	Low-quality	11.62	AAI-based (medium-confidence)	0
v060e	26488	36	10	0	Medium-quality	58.86	AAI-based (high-confidence)	0
v060f	6725	6	3	0	Low-quality	12.55	AAI-based (high-confidence)	0
v0610	22438	22	1	2	Low-quality	12.13	HMM-based (lower-bound)	0
v0611	6315	7	0	1	Low-quality	13.38	AAI-based (medium-confidence)	0
v0612	7100	12	0	1	Low-quality	6.37	AAI-based (high-confidence)	0
v0613	10833	17	7	0	Low-quality	24.07	AAI-based (high-confidence)	0
v0614	15826	18	6	0	High-quality	100	AAI-based (high-confidence)	0
v0615	25506	19	2	1	Medium-quality	67.08	AAI-based (high-confidence)	0
v0616	8586	9	1	0	Low-quality	3.08	HMM-based (lower-bound)	0
v0617	10653	24	2	0	Low-quality	26.82	AAI-based (high-confidence)	0
v0618	6772	10	8	0	Low-quality	17.26	AAI-based (medium-confidence)	0
v0619	26043	28	17	1	Medium-quality	67.65	AAI-based (medium-confidence)	0
v061a	12944	20	8	0	Low-quality	32.13	AAI-based (high-confidence)	0
v061b	6300	13	3	0	Low-quality	16.53	AAI-based (high-confidence)	0
v061c	5025	7	2	0	Medium-quality	82.34	AAI-based (high-confidence)	0
v061d	13411	19	1	0	Low-quality	5.52	HMM-based (lower-bound)	0
v061e	8492	9	1	0	Low-quality	21.14	AAI-based (high-confidence)	0
v061f	33056	45	10	0	Low-quality	20.43	AAI-based (high-confidence)	0
v0620	20600	31	7	2	Low-quality	25.55	AAI-based (high-confidence)	0
v0621	5217	8	1	0	Low-quality	9.43	HMM-based (lower-bound)	0
v0622	10726	9	2	0	Low-quality	29.33	AAI-based (high-confidence)	0
v0623	16542	30	2	1	Low-quality	8.49	HMM-based (lower-bound)	0
v0624	40621	51	3	1	Low-quality	23.52	HMM-based (lower-bound)	0
v0625	11570	21	1	0	Low-quality	14.36	AAI-based (high-confidence)	0
v0626	5776	7	1	0	Low-quality	9.84	AAI-based (medium-confidence)	0
v0627	12951	24	7	0	Low-quality	17.77	HMM-based (lower-bound)	0
v0628	34263	43	2	1	Low-quality	23.75	HMM-based (lower-bound)	0
v0629	40967	62	19	0	Low-quality	27.83	AAI-based (high-confidence)	0
v062a	9048	16	0	0	Low-quality	23.54	AAI-based (high-confidence)	0
v062b	9679	8	0	1	Low-quality	16.61	AAI-based (medium-confidence)	0
v062c	13748	11	5	0	Low-quality	34.98	AAI-based (high-confidence)	0
v062d	5171	6	1	0	Low-quality	13.15	AAI-based (medium-confidence)	0
v062e	9118	18	5	1	Low-quality	22.62	AAI-based (high-confidence)	0
v062f	11688	18	1	2	Low-quality	5.03	HMM-based (lower-bound)	0
v0630	7256	11	1	0	Low-quality	3.08	HMM-based (lower-bound)	0
v0631	56666	57	14	4	High-quality	100	AAI-based (high-confidence)	0
v0632	11625	13	5	0	Low-quality	27.33	AAI-based (high-confidence)	0
v0633	32911	43	3	7	Low-quality	24.18	AAI-based (high-confidence)	64.44
v0634	16145	27	1	0	Low-quality	42.94	AAI-based (high-confidence)	0
v0635	12544	12	0	2	Not-determined	NA	NA	0
v0636	11382	15	6	0	Low-quality	25.01	AAI-based (high-confidence)	0
v0637	27226	13	1	0	Low-quality	36.8	AAI-based (high-confidence)	0
v0638	5951	13	2	0	Low-quality	16.08	AAI-based (high-confidence)	0
v0639	5906	10	2	1	Low-quality	12.03	HMM-based (lower-bound)	0
v063a	9606	22	1	0	Low-quality	12.91	AAI-based (high-confidence)	0
v063b	11706	12	0	3	Low-quality	24.95	AAI-based (medium-confidence)	0
v063c	6300	8	0	2	Low-quality	5.58	AAI-based (medium-confidence)	0
v063d	5219	5	3	1	Low-quality	11.55	AAI-based (high-confidence)	0
v063e	10648	16	1	0	Low-quality	4.33	HMM-based (lower-bound)	0
v063f	36235	57	10	0	Low-quality	48.84	AAI-based (high-confidence)	0
v0640	8641	8	0	1	Low-quality	9.84	AAI-based (medium-confidence)	0
v0641	5033	4	0	2	Low-quality	2.08	AAI-based (medium-confidence)	0
v0642	5857	7	0	1	Low-quality	10.48	AAI-based (medium-confidence)	0
v0643	5157	4	0	0	Low-quality	5.44	AAI-based (medium-confidence)	0
v0644	6314	7	4	0	Complete	100	DTR (high-confidence)	0
v0645	47543	79	19	0	High-quality	100	AAI-based (high-confidence)	0
v0646	26857	39	13	0	Medium-quality	50.2	AAI-based (high-confidence)	0
v0647	21429	29	18	0	Medium-quality	57.78	AAI-based (medium-confidence)	0
v0648	10786	18	2	1	Low-quality	36.96	HMM-based (lower-bound)	0
v0649	20986	22	7	0	Low-quality	13.59	AAI-based (medium-confidence)	0
v064a	13786	19	9	0	Low-quality	32.59	AAI-based (high-confidence)	0
v064b	38948	43	35	0	High-quality	100	AAI-based (high-confidence)	0
v064c	84225	116	16	1	High-quality	100	AAI-based (high-confidence)	0
v064d	12999	16	4	4	Low-quality	15.07	AAI-based (high-confidence)	59.96
v064e	10219	15	4	0	Low-quality	14.26	HMM-based (lower-bound)	0
v064f	7533	6	0	0	Low-quality	15.56	AAI-based (medium-confidence)	0
v0650	6669	5	1	1	Low-quality	6.16	AAI-based (medium-confidence)	0
v0651	9827	14	3	0	Low-quality	32.87	HMM-based (lower-bound)	0
v0652	14929	19	1	4	Low-quality	33.06	HMM-based (lower-bound)	0
v0653	5037	7	1	0	Low-quality	13.77	AAI-based (high-confidence)	0
v0654	7637	11	0	1	Low-quality	6.84	AAI-based (high-confidence)	0
v0655	7085	4	0	1	Low-quality	6.17	AAI-based (medium-confidence)	0
v0656	5764	5	0	0	Low-quality	22.77	AAI-based (medium-confidence)	0
v0657	5259	3	1	0	Low-quality	7.55	HMM-based (lower-bound)	0
v0658	5480	6	3	0	Low-quality	19.67	HMM-based (lower-bound)	0
v0659	89878	145	17	3	High-quality	100	AAI-based (high-confidence)	0
v065a	30836	34	2	3	Medium-quality	65.51	AAI-based (high-confidence)	0
v065b	7171	6	0	2	Low-quality	8.93	AAI-based (medium-confidence)	0
v065c	5463	18	2	0	Low-quality	2.87	HMM-based (lower-bound)	0
v065d	9321	11	1	1	Low-quality	17.43	AAI-based (medium-confidence)	0
v065e	5339	9	6	0	High-quality	100	AAI-based (high-confidence)	0
v065f	5264	12	8	0	Low-quality	11.47	AAI-based (high-confidence)	0
v0660	6013	8	1	0	Low-quality	2.42	HMM-based (lower-bound)	0
v0661	20650	27	13	0	Low-quality	30.95	AAI-based (high-confidence)	0
v0662	9959	4	2	0	Low-quality	12.41	AAI-based (medium-confidence)	0
v0663	34733	37	18	1	Medium-quality	72.94	AAI-based (high-confidence)	0
v0664	9988	16	11	0	Low-quality	23.81	AAI-based (high-confidence)	0
v0665	10182	17	2	1	Medium-quality	78.47	AAI-based (high-confidence)	0
v0666	7449	8	1	0	Low-quality	9.72	AAI-based (high-confidence)	0
v0667	40415	62	16	1	Complete	100	DTR (high-confidence)	0
v0668	30078	55	11	0	Medium-quality	76.12	AAI-based (high-confidence)	0
v0669	6497	14	8	0	Low-quality	14.81	AAI-based (high-confidence)	0
v066a	5475	7	2	0	Low-quality	13.07	AAI-based (medium-confidence)	0
v066b	11849	11	1	0	Low-quality	15.92	HMM-based (lower-bound)	0
v066c	5199	9	1	0	Low-quality	2.88	HMM-based (lower-bound)	0
v066d	19028	37	8	1	Low-quality	28.25	AAI-based (high-confidence)	0
v066e	6018	9	3	0	Low-quality	2.74	HMM-based (lower-bound)	0
v066f	5582	5	1	0	Low-quality	4.28	HMM-based (lower-bound)	0
v0670	13161	13	6	0	Low-quality	9.7	AAI-based (high-confidence)	0
v0671	48161	41	6	1	Medium-quality	71.59	AAI-based (high-confidence)	0
v0672	6754	9	8	0	Low-quality	17.84	AAI-based (medium-confidence)	0
v0673	5871	10	1	0	Low-quality	8.97	HMM-based (lower-bound)	0
v0674	6139	11	9	0	Low-quality	13.04	AAI-based (high-confidence)	0
v0675	7886	13	10	0	Low-quality	19.8	AAI-based (high-confidence)	0
v0676	7906	13	3	0	Low-quality	10.53	HMM-based (lower-bound)	0
v0677	5081	8	3	0	Low-quality	10.88	AAI-based (high-confidence)	0
v0678	6237	7	1	0	Low-quality	3.65	HMM-based (lower-bound)	0
v0679	14267	22	4	0	Low-quality	13.66	AAI-based (high-confidence)	0
v067a	5996	10	3	0	Low-quality	10.12	AAI-based (medium-confidence)	0
v067b	8050	11	3	2	Low-quality	20.46	AAI-based (medium-confidence)	0
v067c	11234	11	1	1	Medium-quality	72.46	AAI-based (high-confidence)	0
v067d	6318	7	5	0	Low-quality	16.33	AAI-based (high-confidence)	0
v067e	8890	20	2	0	Low-quality	17.92	AAI-based (high-confidence)	0
v067f	5895	4	0	0	Low-quality	4.35	AAI-based (high-confidence)	0
v0680	9132	10	2	0	Low-quality	5.67	HMM-based (lower-bound)	0
v0681	23187	29	7	1	Low-quality	49.85	AAI-based (high-confidence)	0
v0682	11463	14	3	1	Low-quality	28	AAI-based (high-confidence)	0
v0683	6715	9	1	0	Low-quality	4.72	HMM-based (lower-bound)	0
v0684	11941	14	3	0	Low-quality	25.14	AAI-based (medium-confidence)	0
v0685	5250	6	4	0	Low-quality	3.56	HMM-based (lower-bound)	0
v0686	6557	7	3	0	Low-quality	6.44	AAI-based (high-confidence)	0
v0687	17388	17	4	1	Low-quality	28.36	AAI-based (high-confidence)	0
v0688	6666	9	0	1	Low-quality	16.89	AAI-based (medium-confidence)	0
v0689	40224	57	40	0	High-quality	100	AAI-based (high-confidence)	0
v068a	6471	8	1	0	Low-quality	1.91	HMM-based (lower-bound)	0
v068b	33186	68	16	2	Complete	100	DTR (high-confidence)	0
v068c	7292	7	1	0	Low-quality	9.49	HMM-based (lower-bound)	0
v068d	5378	8	5	0	Low-quality	13.43	AAI-based (high-confidence)	0
v068e	5054	5	0	1	Low-quality	5.63	AAI-based (medium-confidence)	0
v068f	8887	6	0	1	Low-quality	14.3	AAI-based (medium-confidence)	0
v0690	5234	6	1	0	Low-quality	8.72	HMM-based (lower-bound)	0
v0691	9447	17	6	0	Low-quality	22.35	AAI-based (high-confidence)	0
v0692	8515	16	2	0	Low-quality	5.32	AAI-based (medium-confidence)	0
v0693	6845	4	1	0	Low-quality	8.36	HMM-based (lower-bound)	0
v0694	31445	44	8	1	Medium-quality	64.22	AAI-based (high-confidence)	0
v0695	33651	53	8	2	Low-quality	47.51	AAI-based (high-confidence)	0
v0696	5164	15	1	0	Low-quality	3.48	AAI-based (high-confidence)	0
v0697	6658	4	1	0	Low-quality	14.28	HMM-based (lower-bound)	0
v0698	6408	12	1	0	Low-quality	22	AAI-based (medium-confidence)	0
v0699	9276	7	0	0	Low-quality	21.09	AAI-based (high-confidence)	0
v069a	16697	33	9	1	Low-quality	34.1	AAI-based (high-confidence)	0
v069b	9925	14	13	0	Low-quality	24.98	AAI-based (high-confidence)	0
v069c	20706	19	0	2	Low-quality	24.6	AAI-based (medium-confidence)	0
v069d	8757	10	1	0	Low-quality	9.83	HMM-based (lower-bound)	0
v069e	6511	6	1	0	Low-quality	4.78	HMM-based (lower-bound)	0
v069f	8813	18	11	1	Low-quality	18.64	AAI-based (high-confidence)	0
v06a0	9130	11	2	0	Low-quality	9.1	HMM-based (lower-bound)	0
v06a1	17085	36	4	1	Low-quality	28.35	AAI-based (high-confidence)	0
v06a2	7270	12	1	0	Low-quality	5.83	HMM-based (lower-bound)	0
v06a3	9362	22	2	1	Low-quality	3.65	HMM-based (lower-bound)	0
v06a4	257407	284	1	20	Complete	100	DTR (high-confidence)	0
v06a5	13544	19	1	1	Low-quality	24.74	HMM-based (lower-bound)	0
v06a6	14591	17	3	0	Low-quality	44.19	AAI-based (high-confidence)	0
v06a7	15194	29	12	1	Low-quality	29.21	AAI-based (high-confidence)	0
v06a8	16721	21	0	1	Low-quality	27.93	AAI-based (high-confidence)	0
v06a9	22334	30	9	3	Low-quality	38.76	HMM-based (lower-bound)	0
v06aa	9852	10	1	0	Low-quality	25.67	AAI-based (medium-confidence)	0
v06ab	20819	42	8	0	Low-quality	39.97	AAI-based (high-confidence)	0
v06ac	12414	16	8	0	Low-quality	41.13	HMM-based (lower-bound)	0
v06ad	17940	22	6	1	Low-quality	34.34	AAI-based (medium-confidence)	0
v06ae	7657	9	3	0	Low-quality	12.75	AAI-based (high-confidence)	0
v06af	5476	7	3	1	Low-quality	10.98	AAI-based (high-confidence)	0
v06b0	18303	13	0	5	Low-quality	7.54	AAI-based (medium-confidence)	0
v06b1	11859	14	11	1	Low-quality	23.95	AAI-based (high-confidence)	0
v06b2	7316	15	1	0	Low-quality	4.66	HMM-based (lower-bound)	0
v06b3	9378	12	2	0	Low-quality	13.09	AAI-based (medium-confidence)	0
v06b4	5354	10	2	0	Low-quality	8.05	HMM-based (lower-bound)	0
v06b5	5520	7	1	0	Low-quality	4.83	HMM-based (lower-bound)	0
v06b6	27668	30	1	5	Low-quality	14.28	HMM-based (lower-bound)	0
v06b7	11596	13	1	0	Low-quality	3	HMM-based (lower-bound)	0
v06b8	5130	11	1	0	Low-quality	10.27	AAI-based (high-confidence)	0
v06b9	7495	8	4	0	Medium-quality	56.1	AAI-based (high-confidence)	0
v06ba	5447	6	0	3	Low-quality	2.25	AAI-based (medium-confidence)	0
v06bb	12745	13	6	0	Low-quality	29.34	AAI-based (medium-confidence)	0
v06bc	16087	19	8	0	Low-quality	40.28	AAI-based (high-confidence)	0
v06bd	6826	5	0	1	Low-quality	14.68	AAI-based (high-confidence)	0
v06be	74723	121	18	3	Complete	100	DTR (high-confidence)	0
v06bf	15247	9	0	0	Low-quality	21.3	AAI-based (high-confidence)	0
v06c0	30020	47	4	4	Medium-quality	66.33	AAI-based (medium-confidence)	0
v06c1	38108	31	3	2	Medium-quality	62.17	AAI-based (medium-confidence)	0
v06c2	8647	16	2	0	Low-quality	20.79	AAI-based (high-confidence)	0
v06c3	5837	16	3	0	Low-quality	11.49	AAI-based (high-confidence)	0
v06c4	24123	26	7	1	Medium-quality	55.31	AAI-based (medium-confidence)	0
v06c5	7677	13	2	1	Low-quality	15.38	HMM-based (lower-bound)	0
v06c6	13302	8	2	0	Low-quality	10.08	HMM-based (lower-bound)	0
v06c7	33141	44	6	13	Low-quality	23.66	AAI-based (high-confidence)	67.25
v06c8	11909	10	1	0	Low-quality	14.57	AAI-based (medium-confidence)	0
v06c9	12663	24	5	2	Low-quality	17.72	AAI-based (high-confidence)	44.74
v06ca	9180	10	0	2	Low-quality	15.33	AAI-based (medium-confidence)	0
v06cb	30078	41	23	0	Medium-quality	81.62	AAI-based (high-confidence)	0
v06cc	13713	15	10	0	Low-quality	32.95	AAI-based (high-confidence)	0
v06cd	23979	25	0	4	Medium-quality	51.58	AAI-based (medium-confidence)	0
v06ce	9436	10	1	0	Low-quality	6.01	HMM-based (lower-bound)	0
v06cf	5516	4	1	0	Low-quality	8.35	HMM-based (lower-bound)	0
v06d0	5227	2	2	0	Low-quality	3.21	HMM-based (lower-bound)	0
v06d1	7030	7	2	1	Low-quality	12.68	AAI-based (high-confidence)	0
v06d2	23965	37	5	0	Low-quality	42.1	AAI-based (high-confidence)	0
v06d3	6335	7	1	0	Low-quality	7.29	HMM-based (lower-bound)	0
v06d4	12138	29	5	1	Low-quality	29.17	AAI-based (high-confidence)	0
v06d5	11569	12	1	2	Low-quality	5.35	HMM-based (lower-bound)	0
v06d6	5792	6	1	0	Low-quality	13.02	AAI-based (medium-confidence)	0
v06d7	155284	235	42	1	High-quality	91.45	AAI-based (high-confidence)	0
v06d8	77230	105	11	3	Medium-quality	57.13	AAI-based (medium-confidence)	0
v06d9	65502	111	21	1	High-quality	100	AAI-based (high-confidence)	0
v06da	21954	45	1	2	Low-quality	18.72	AAI-based (high-confidence)	0
v06db	7531	6	1	0	Low-quality	8.13	AAI-based (high-confidence)	0
v06dc	8646	13	0	0	Low-quality	16.02	AAI-based (medium-confidence)	0
v06dd	13960	16	1	0	Low-quality	8.04	HMM-based (lower-bound)	0
v06de	61409	107	8	4	Low-quality	45.97	AAI-based (medium-confidence)	0
v06df	14068	12	1	0	Low-quality	19.93	HMM-based (lower-bound)	0
v06e0	6529	8	0	1	Low-quality	4.5	AAI-based (high-confidence)	0
v06e1	145249	186	7	13	High-quality	100	AAI-based (medium-confidence)	0
v06e2	24532	26	2	5	Low-quality	25.44	HMM-based (lower-bound)	0
v06e3	20340	15	4	0	Low-quality	20.2	AAI-based (high-confidence)	0
v06e4	10883	12	3	0	Low-quality	25.69	AAI-based (medium-confidence)	0
v06e5	5536	15	1	0	Low-quality	9.59	AAI-based (high-confidence)	0
v06e6	7533	5	4	0	Low-quality	17.42	AAI-based (medium-confidence)	0
v06e7	7590	7	0	0	Low-quality	13.78	AAI-based (medium-confidence)	0
v06e8	15087	30	9	0	Low-quality	33.78	AAI-based (medium-confidence)	0
v06e9	5803	9	1	0	Low-quality	10.38	AAI-based (high-confidence)	0
v06ea	7115	15	3	0	Low-quality	6.13	AAI-based (high-confidence)	0
v06eb	7303	9	0	3	Low-quality	3.1	AAI-based (medium-confidence)	0
v06ec	6370	16	4	0	Low-quality	16.16	AAI-based (high-confidence)	0
v06ed	6359	8	1	0	Low-quality	9.93	HMM-based (lower-bound)	0
v06ee	43215	65	19	2	Complete	100	DTR (medium-confidence)	0
v06ef	5450	11	2	1	Low-quality	2.59	HMM-based (lower-bound)	0
v06f0	5013	13	0	0	Low-quality	8.69	AAI-based (high-confidence)	0
v06f1	6548	13	1	1	Low-quality	3.55	HMM-based (lower-bound)	0
v06f2	25607	31	13	2	Low-quality	47.93	AAI-based (high-confidence)	0
v06f3	15478	16	4	1	Low-quality	28.96	AAI-based (medium-confidence)	0
v06f4	12690	20	11	1	Low-quality	30.05	AAI-based (high-confidence)	0
v06f5	28241	51	18	0	Medium-quality	62.68	AAI-based (high-confidence)	0
v06f6	9014	16	1	0	Low-quality	14.45	HMM-based (lower-bound)	0
v06f7	12024	23	4	1	Low-quality	25.51	AAI-based (high-confidence)	0
v06f8	58697	77	14	5	High-quality	100	AAI-based (high-confidence)	0
v06f9	5086	14	1	1	Low-quality	12.94	AAI-based (high-confidence)	0
v06fa	6678	7	0	0	Low-quality	4.84	AAI-based (medium-confidence)	0
v06fb	17579	28	0	5	Low-quality	40.57	AAI-based (high-confidence)	0
v06fc	5058	9	1	0	Low-quality	8.62	AAI-based (high-confidence)	0
v06fd	5632	6	0	2	Low-quality	10.84	AAI-based (medium-confidence)	0
v06fe	5627	11	2	0	Low-quality	15.08	AAI-based (high-confidence)	0
v06ff	5670	11	2	0	Low-quality	13.74	AAI-based (high-confidence)	0
v0700	13332	18	1	1	Low-quality	5.49	HMM-based (lower-bound)	0
v0701	5140	7	0	1	Low-quality	4.3	AAI-based (medium-confidence)	0
v0702	5332	8	0	1	Low-quality	3.72	AAI-based (medium-confidence)	0
v0703	5351	5	0	2	Low-quality	3.22	AAI-based (medium-confidence)	0
v0704	6566	6	2	0	Low-quality	14.11	AAI-based (high-confidence)	0
v0705	20269	27	17	0	Low-quality	49.71	AAI-based (medium-confidence)	0
v0706	6591	8	4	2	Low-quality	13.48	AAI-based (high-confidence)	0
v0707	9035	11	0	0	Low-quality	11.05	AAI-based (medium-confidence)	0
v0708	14129	21	1	0	Low-quality	19.33	HMM-based (lower-bound)	0
v0709	17087	28	7	0	Low-quality	42.29	AAI-based (high-confidence)	0
v070a	12624	14	2	0	Low-quality	5.76	HMM-based (lower-bound)	0
v070b	21759	22	9	0	Low-quality	25.5	AAI-based (high-confidence)	0
v070c	42590	48	11	0	Medium-quality	69.76	HMM-based (lower-bound)	0
v070d	34158	41	16	1	Medium-quality	69.75	HMM-based (lower-bound)	0
v070e	48344	67	25	0	High-quality	100	AAI-based (high-confidence)	0
v070f	25311	44	9	0	Medium-quality	60.06	AAI-based (high-confidence)	0
v0710	39919	52	11	0	Medium-quality	76.13	AAI-based (high-confidence)	0
v0711	85257	122	41	0	High-quality	100	AAI-based (high-confidence)	0
v0712	29300	38	16	1	Medium-quality	65	AAI-based (high-confidence)	0
v0713	74413	123	35	1	High-quality	100	AAI-based (high-confidence)	0
v0714	146680	201	37	6	Medium-quality	75.72	AAI-based (high-confidence)	0
v0715	21418	48	14	1	Medium-quality	53.05	AAI-based (high-confidence)	0
v0716	75609	115	20	3	High-quality	100	AAI-based (high-confidence)	0
v0717	5594	6	1	0	Low-quality	13.67	AAI-based (medium-confidence)	0
v0718	9855	16	0	0	Low-quality	19.06	AAI-based (high-confidence)	0
v0719	5015	8	6	0	Low-quality	7.01	AAI-based (high-confidence)	0
v071a	57669	61	26	4	High-quality	100	AAI-based (high-confidence)	0
v071b	15165	27	3	1	High-quality	100	AAI-based (medium-confidence)	0
v071c	10514	12	1	0	Low-quality	19.87	AAI-based (medium-confidence)	0
v071d	53342	64	18	0	Medium-quality	62.68	AAI-based (high-confidence)	0
v071e	9743	14	10	0	Low-quality	18.22	AAI-based (high-confidence)	0
v071f	38306	58	20	1	Medium-quality	80.44	AAI-based (medium-confidence)	0
v0720	19850	20	4	2	Low-quality	46.05	AAI-based (medium-confidence)	0
v0721	9649	22	4	0	Low-quality	11.31	AAI-based (high-confidence)	0
v0722	32503	42	14	0	Medium-quality	83.86	AAI-based (high-confidence)	0
v0723	22744	38	6	1	Medium-quality	63.28	AAI-based (high-confidence)	0
v0724	7045	7	0	0	Low-quality	15.08	AAI-based (medium-confidence)	0
v0725	37538	68	21	0	Complete	100	DTR (high-confidence)	0
v0726	6467	7	0	1	Low-quality	13.49	AAI-based (medium-confidence)	0
v0727	10584	12	5	0	Low-quality	19.87	HMM-based (lower-bound)	0
v0728	5046	2	1	0	Low-quality	11.91	AAI-based (high-confidence)	0
v0729	15947	22	9	0	Low-quality	40.84	AAI-based (high-confidence)	0
v072a	5124	4	1	0	Low-quality	33.06	AAI-based (high-confidence)	0
v072b	6721	15	0	1	Low-quality	3.44	AAI-based (medium-confidence)	0
v072c	5303	10	0	0	Low-quality	15.6	AAI-based (high-confidence)	0
v072d	7886	10	7	0	Low-quality	23.72	AAI-based (medium-confidence)	0
v072e	20145	41	8	1	Low-quality	35.25	AAI-based (high-confidence)	0
v072f	7585	10	1	0	Low-quality	20.04	AAI-based (medium-confidence)	0
v0730	9801	14	6	0	Low-quality	33.97	AAI-based (high-confidence)	0
v0731	18200	28	6	1	Low-quality	32.21	AAI-based (high-confidence)	0
v0732	16010	30	5	0	Low-quality	18.81	AAI-based (high-confidence)	0
v0733	5461	8	1	0	Low-quality	10.85	AAI-based (high-confidence)	0
v0734	5622	8	1	0	Low-quality	11.97	AAI-based (high-confidence)	0
v0735	10085	13	2	1	Low-quality	2.85	HMM-based (lower-bound)	0
v0736	14033	21	4	1	Low-quality	23.81	AAI-based (high-confidence)	0
v0737	6761	14	1	0	Low-quality	3.81	HMM-based (lower-bound)	0
v0738	9269	8	1	0	Low-quality	8.69	HMM-based (lower-bound)	0
v0739	42635	81	14	1	Complete	100	DTR (high-confidence)	0
v073a	10829	13	2	0	Low-quality	7.43	AAI-based (medium-confidence)	0
v073b	5403	11	2	0	Low-quality	11.39	HMM-based (lower-bound)	0
v073c	5830	5	1	0	Low-quality	11.99	AAI-based (medium-confidence)	0
v073d	8237	11	0	3	Low-quality	22.9	AAI-based (high-confidence)	0
v073e	17353	26	8	0	Complete	100	ITR (high-confidence)	0
v073f	6110	7	0	0	Low-quality	13.47	AAI-based (high-confidence)	0
v0740	13959	18	1	1	Low-quality	9.84	HMM-based (lower-bound)	0
v0741	5637	5	1	0	Low-quality	3.36	AAI-based (high-confidence)	0
v0742	10000	4	1	0	Low-quality	17.8	HMM-based (lower-bound)	0
v0743	6759	5	1	0	Low-quality	14.94	AAI-based (high-confidence)	0
v0744	16130	15	7	1	Low-quality	29.67	AAI-based (medium-confidence)	0
v0745	5545	11	2	1	Low-quality	11.6	AAI-based (medium-confidence)	0
v0746	20733	41	3	0	Low-quality	36.32	AAI-based (high-confidence)	0
v0747	6898	8	0	3	Low-quality	7.22	AAI-based (medium-confidence)	0
v0748	107411	178	23	6	Medium-quality	55.41	AAI-based (high-confidence)	0
v0749	20253	41	6	0	Low-quality	31.44	HMM-based (lower-bound)	0
v074a	36733	52	18	1	Medium-quality	78.11	AAI-based (high-confidence)	0
v074b	6198	11	1	0	Low-quality	12.77	AAI-based (medium-confidence)	0
v074c	6054	11	3	0	Low-quality	16.08	AAI-based (medium-confidence)	0
v074d	6947	12	1	0	Low-quality	2.78	HMM-based (lower-bound)	0
v074e	43116	52	14	1	High-quality	100	AAI-based (high-confidence)	0
v074f	8333	6	0	1	Low-quality	3.58	AAI-based (medium-confidence)	0
v0750	6402	17	1	0	Low-quality	19.85	AAI-based (high-confidence)	0
v0751	19597	15	1	0	Low-quality	11.07	HMM-based (lower-bound)	0
v0752	7854	9	1	0	Low-quality	17.46	HMM-based (lower-bound)	0
v0753	27142	30	1	7	Low-quality	30.16	AAI-based (medium-confidence)	0
v0754	10818	20	1	1	Low-quality	5.58	AAI-based (high-confidence)	0
v0755	13192	20	6	0	Low-quality	28.69	AAI-based (high-confidence)	0
v0756	18583	39	8	0	Low-quality	39.81	AAI-based (high-confidence)	0
v0757	43126	78	14	1	High-quality	100	AAI-based (high-confidence)	0
v0758	6198	7	4	0	Low-quality	16.3	AAI-based (medium-confidence)	0
v0759	8265	19	4	0	Low-quality	19.08	AAI-based (medium-confidence)	0
v075a	8203	11	8	0	Low-quality	25.55	AAI-based (high-confidence)	0
v075b	21658	33	5	0	Medium-quality	56.83	AAI-based (high-confidence)	0
v075c	109931	103	17	1	High-quality	100	AAI-based (high-confidence)	0
v075d	23186	24	19	0	Medium-quality	52.7	AAI-based (medium-confidence)	0
v075e	26365	26	11	0	Medium-quality	60.93	AAI-based (medium-confidence)	0
v075f	6090	6	0	1	Low-quality	14.98	AAI-based (medium-confidence)	0
v0760	15763	23	7	0	Medium-quality	76.45	AAI-based (medium-confidence)	0
v0761	5885	5	0	0	Low-quality	9.16	AAI-based (medium-confidence)	0
v0762	6711	7	1	0	Low-quality	15.87	AAI-based (medium-confidence)	0
v0763	6303	4	0	0	Low-quality	5.78	AAI-based (medium-confidence)	0
v0764	6626	11	0	0	Low-quality	4.49	AAI-based (high-confidence)	0
v0765	6764	11	1	0	Low-quality	4.55	AAI-based (high-confidence)	0
v0766	10951	10	0	1	Low-quality	6.72	AAI-based (high-confidence)	0
v0767	5515	11	1	0	Low-quality	7.17	HMM-based (lower-bound)	0
v0768	5141	5	0	0	Low-quality	3.55	AAI-based (medium-confidence)	0
v0769	13400	17	0	2	Low-quality	30.87	AAI-based (medium-confidence)	0
v076a	43922	73	5	0	Low-quality	42.11	AAI-based (high-confidence)	0
v076b	5461	7	3	0	Low-quality	12.04	AAI-based (high-confidence)	0
v076c	18222	8	0	3	Medium-quality	52.55	AAI-based (high-confidence)	0
v076d	5645	12	5	0	Low-quality	12.53	AAI-based (high-confidence)	0
v076e	11557	23	4	0	Low-quality	29.85	AAI-based (medium-confidence)	0
v076f	31147	31	10	3	Medium-quality	67.81	AAI-based (medium-confidence)	0
v0770	7271	11	1	0	Low-quality	2.62	HMM-based (lower-bound)	0
v0771	10353	17	2	1	Low-quality	24.84	HMM-based (lower-bound)	0
v0772	7952	7	0	2	Low-quality	5.07	AAI-based (medium-confidence)	0
v0773	55223	100	15	1	Complete	100	DTR (medium-confidence)	0
v0774	5080	6	0	3	Low-quality	7.99	AAI-based (medium-confidence)	0
v0775	7667	8	0	1	Low-quality	8.21	AAI-based (medium-confidence)	0
v0776	32712	26	0	3	Medium-quality	54.64	AAI-based (high-confidence)	0
v0777	5197	11	1	0	Low-quality	2.45	HMM-based (lower-bound)	0
v0778	7124	9	4	0	Complete	100	DTR (high-confidence)	0
v0779	15890	18	10	0	Low-quality	45.09	AAI-based (medium-confidence)	0
v077a	9141	11	1	7	Low-quality	5.06	HMM-based (lower-bound)	0
v077b	7516	12	6	0	Low-quality	17.53	AAI-based (medium-confidence)	0
v077c	6270	8	3	0	Low-quality	13.35	AAI-based (medium-confidence)	0
v077d	5029	6	4	0	Low-quality	10.88	AAI-based (high-confidence)	0
v077e	11538	12	4	0	Low-quality	24.88	HMM-based (lower-bound)	0
v077f	35942	48	20	0	High-quality	95.31	AAI-based (high-confidence)	0
v0780	15384	19	1	1	Low-quality	9.36	HMM-based (lower-bound)	0
v0781	5421	4	1	0	Low-quality	2.44	HMM-based (lower-bound)	0
v0782	9570	9	1	0	Low-quality	17.79	AAI-based (medium-confidence)	0
v0783	5886	9	1	0	Low-quality	3.75	HMM-based (lower-bound)	0
v0784	8866	13	2	0	Low-quality	17.64	AAI-based (high-confidence)	0
v0785	6799	9	1	0	Low-quality	3.76	HMM-based (lower-bound)	0
v0786	5965	7	4	0	Complete	100	DTR (high-confidence)	0
v0787	57925	52	3	2	Medium-quality	57.49	AAI-based (high-confidence)	0
v0788	12566	15	3	1	Complete	100	ITR (high-confidence)	0
v0789	43032	49	2	2	High-quality	95.16	AAI-based (high-confidence)	0
v078a	13577	17	3	0	Low-quality	45.41	HMM-based (lower-bound)	0
v078b	76259	127	21	5	Complete	100	DTR (high-confidence)	0
v078c	30649	41	14	0	Complete	100	DTR (high-confidence)	0
v078d	5021	6	3	0	Low-quality	6.48	HMM-based (lower-bound)	0
v078e	6002	7	0	1	Low-quality	10.97	AAI-based (medium-confidence)	0
v078f	28343	30	5	1	Low-quality	48.07	AAI-based (high-confidence)	0
v0790	15142	12	2	3	Low-quality	6.6	HMM-based (lower-bound)	41.98
v0791	19133	20	3	0	Low-quality	28.38	AAI-based (medium-confidence)	0
v0792	24834	35	15	0	Medium-quality	54.96	AAI-based (medium-confidence)	0
v0793	42433	60	2	6	Medium-quality	52.74	HMM-based (lower-bound)	0
v0794	5243	6	1	0	Low-quality	8.33	HMM-based (lower-bound)	0
v0795	5720	11	0	0	Low-quality	8.42	AAI-based (high-confidence)	0
v0796	19099	16	0	3	Low-quality	41.08	AAI-based (medium-confidence)	0
v0797	44606	70	45	1	High-quality	100	AAI-based (high-confidence)	0
v0798	29152	41	32	0	Medium-quality	71.55	AAI-based (high-confidence)	0
v0799	6987	8	2	0	Low-quality	12.51	HMM-based (lower-bound)	0
v079a	36127	40	15	2	Medium-quality	76.91	AAI-based (high-confidence)	0
v079b	6348	11	1	0	Low-quality	16.66	AAI-based (high-confidence)	0
v079c	7167	10	4	0	Low-quality	15.04	AAI-based (medium-confidence)	0
v079d	13048	20	2	1	Low-quality	9.25	HMM-based (lower-bound)	0
v079e	6451	7	4	0	Complete	100	DTR (high-confidence)	0
v079f	6255	7	3	0	Complete	100	DTR (high-confidence)	0
v07a0	10192	9	1	0	Low-quality	5.87	HMM-based (lower-bound)	0
v07a1	9622	10	0	1	Low-quality	18.88	AAI-based (medium-confidence)	0
v07a2	5335	4	1	0	Low-quality	2.24	HMM-based (lower-bound)	0
v07a3	80660	115	21	5	Complete	100	Provirus (high-confidence)	11.79
v07a4	48633	61	24	0	Medium-quality	88.56	AAI-based (high-confidence)	0
v07a5	43179	42	3	2	Low-quality	28.64	AAI-based (medium-confidence)	0
v07a6	48279	57	6	1	Medium-quality	69.59	HMM-based (lower-bound)	0
v07a7	32485	52	7	0	Medium-quality	55.55	HMM-based (lower-bound)	0
v07a8	32469	29	1	15	Low-quality	17.61	HMM-based (lower-bound)	0
v07a9	112350	169	40	2	High-quality	100	AAI-based (medium-confidence)	0
v07aa	21188	25	3	1	Low-quality	38.44	AAI-based (high-confidence)	0
v07ab	19013	26	1	0	Low-quality	10.31	HMM-based (lower-bound)	0
v07ac	5373	4	2	0	Low-quality	2.59	AAI-based (high-confidence)	0
v07ad	5041	14	1	0	Low-quality	2.47	AAI-based (high-confidence)	0
v07ae	31850	43	18	0	High-quality	90.86	AAI-based (high-confidence)	0
v07af	15720	34	10	1	Low-quality	30.56	AAI-based (high-confidence)	0
v07b0	13579	18	3	0	Low-quality	45.42	HMM-based (lower-bound)	0
v07b1	5732	4	0	0	Low-quality	13.59	AAI-based (medium-confidence)	0
v07b2	6682	11	1	0	Low-quality	13.54	AAI-based (medium-confidence)	0
v07b3	6093	11	0	0	Low-quality	16.6	AAI-based (high-confidence)	0
v07b4	6893	12	1	0	Low-quality	15.33	AAI-based (high-confidence)	0
v07b5	5755	10	3	0	Low-quality	9.38	HMM-based (lower-bound)	0
v07b6	5148	3	2	0	Low-quality	5.93	HMM-based (lower-bound)	0
v07b7	14380	27	1	4	Low-quality	37.5	AAI-based (high-confidence)	0
v07b8	9524	11	3	0	Low-quality	14.17	AAI-based (high-confidence)	0
v07b9	5634	9	0	0	Low-quality	8.71	AAI-based (high-confidence)	0
v07ba	11359	25	6	0	Low-quality	26.34	AAI-based (high-confidence)	0
v07bb	11327	6	0	2	Low-quality	2.96	AAI-based (medium-confidence)	0
v07bc	6638	13	2	0	Low-quality	13.54	AAI-based (high-confidence)	0
v07bd	6275	5	1	0	Low-quality	9.49	HMM-based (lower-bound)	0
v07be	11690	15	3	1	Low-quality	27.53	AAI-based (medium-confidence)	0
v07bf	13018	12	1	0	Low-quality	21.24	HMM-based (lower-bound)	0
v07c0	30697	48	20	0	Medium-quality	71.12	AAI-based (medium-confidence)	0
v07c1	18585	23	12	0	Low-quality	40.97	AAI-based (high-confidence)	0
v07c2	71424	101	32	4	Medium-quality	62.34	AAI-based (high-confidence)	4.06
v07c3	18151	27	0	7	Low-quality	31.4	AAI-based (medium-confidence)	0
v07c4	13763	28	7	0	Low-quality	23.14	AAI-based (high-confidence)	0
v07c5	19254	20	4	5	Low-quality	21.52	AAI-based (medium-confidence)	56.7
v07c6	5178	7	1	0	Low-quality	7.68	HMM-based (lower-bound)	0
v07c7	11757	17	7	0	Low-quality	25.07	AAI-based (high-confidence)	0
v07c8	10906	8	1	0	Low-quality	16.5	HMM-based (lower-bound)	0
v07c9	5406	7	1	1	Low-quality	3.31	HMM-based (lower-bound)	0
v07ca	8163	7	0	0	Low-quality	13.75	AAI-based (medium-confidence)	0
v07cb	46894	78	21	0	Complete	100	DTR (high-confidence)	0
v07cc	171569	165	4	92	Medium-quality	88.56	HMM-based (lower-bound)	0
v07cd	47047	69	48	0	Complete	100	DTR (high-confidence)	0
v07ce	91548	122	4	5	High-quality	100	AAI-based (high-confidence)	0
[truncated: 43,851 more rows]

## Sheet: Table S3
Table S3. Detailed information of the vOTU catalogue integrating at the family level.
Family		"Flandersviridae"	"Gratiaviridae"	"Quimbyviridae"	Siphoviridae	Myoviridae	Podoviridae	Ackermannviridae	Autographiviridae	Betaflexiviridae	Chaseviridae	crAss-like phages	Demerecviridae	Drexlerviridae	Herelleviridae	Inoviridae	Metaviridae	Microviridae	Mimiviridae	Parvoviridae	Phycodnaviridae	Polyomaviridae	Poxviridae	uncl_Caudovirales	Unclassified
Order assignment		Caudovirales	Caudovirales	Caudovirales	Caudovirales	Caudovirales	Caudovirales	Caudovirales	Caudovirales	Tymovirales	Caudovirales	Caudovirales	Caudovirales	Caudovirales	Caudovirales	Tubulavirales	Ortervirales	Petitvirales	Imitervirales	Piccovirales	Algavirales	Sepolyvirales	Chitovirales	Caudovirales	-
Number of vOTUs		87	96	744	14203	4854	682	12	137	1	1	483	2	16	58	56	2	169	4	1	25	1	1	45	24169
Genome length (avg. ± sd)		72020 ± 57114	52696 ± 48805	36632 ± 32997	25579 ± 21044	28059 ± 26958	18314 ± 15840	7456 ± 2773	26026 ± 23450	8394	5285	57397 ± 54385	5303 ± 378	34344 ± 21503	14638 ± 26751	8687 ± 4663	6606 ± 1179	6432 ± 2817	5988 ± 1252	5019	8171 ± 4472	5261	6068	12184 ± 6055	28164 ± 33672
Checkv result	# complete	20	19	35	607	176	58	0	21	0	0	90	0	5	0	9	0	115	0	1	0	1	0	0	1354
	# high-quality (>90% completeness)	26	18	143	3075	1039	115	0	31	1	0	127	0	4	1	19	2	52	0	0	0	0	0	24	3501
	# medium-quality (50-90% completeness)	5	5	117	2790	851	115	0	9	0	0	35	0	1	1	4	0	2	0	0	0	0	0	5	3374
	# low-quality (<50% completeness)	36	54	449	7725	2784	391	12	76	0	1	230	2	6	56	22	0	0	4	0	24	0	1	16	15840
	# not-determined	0	0	0	6	4	3	0	0	0	0	1	0	0	0	2	0	0	0	0	1	0	0	0	100
% Host-assigned vOTUs		9.1954	15.625	41.9355	43.7302	47.7338	34.8974	58.3333	27.7372	0	100	17.5983	0	12.5	32.7586	39.2857	0	28.4024	75	0	72	0	100	17.7778	42.2905
# Host phylum	Firmicutes	1	0	57	5222	1748	105	2	31	0	0	18	0	0	16	20	0	38	3	0	17	0	1	0	6813
	Bacteroidetes	7	15	239	222	102	7	5	0	0	1	65	0	0	1	0	0	7	0	0	1	0	0	0	2134
	Proteobacteria	0	0	0	422	368	116	0	5	0	0	1	0	2	0	1	0	2	0	0	0	0	0	8	351
	Actinobacteria	0	0	0	168	10	4	0	0	0	0	0	0	0	0	0	0	1	0	0	0	0	0	0	282
	Fusobacteriota	0	0	0	30	33	0	0	0	0	0	0	0	0	0	0	0	0	0	0	0	0	0	0	117
	Tenericutes	0	0	1	33	8	2	0	0	0	0	0	0	0	2	0	0	0	0	0	0	0	0	0	104
	Verrucomicrobiota	0	0	0	7	8	1	0	0	0	0	0	0	0	0	0	0	0	0	0	0	0	0	0	126
	Synergistota	0	0	0	14	0	1	0	2	0	0	0	0	0	0	0	0	0	0	0	0	0	0	0	8
	Cyanobacteria	0	0	0	0	1	0	0	0	0	0	0	0	0	0	0	0	0	0	0	0	0	0	0	19
	Euryarchaeota	0	0	0	0	0	0	0	0	0	0	0	0	0	0	0	0	0	0	0	0	0	0	0	10
	Multiple phyla	0	0	15	93	39	2	0	0	0	0	1	0	0	0	1	0	0	0	0	0	0	0	0	228
# Host family	Acidaminococcaceae	0	0	0	0	0	0	0	11	0	0	0	0	0	0	0	0	2	0	0	0	0	0	0	0
	Acutalibacteraceae	0	0	0	373	50	6	0	0	0	0	2	0	0	0	0	0	0	0	0	0	0	0	0	326
	Bacteroidaceae	0	9	156	0	0	0	5	0	0	0	23	0	0	0	0	0	2	0	0	0	0	0	0	1026
	Barnesiellaceae	0	0	0	0	0	0	0	0	0	0	6	0	0	0	0	0	0	0	0	0	0	0	0	0
	Burkholderiaceae	0	0	0	0	77	11	0	0	0	0	0	0	0	0	0	0	2	0	0	0	0	0	0	0
	Butyricicoccaceae	0	0	0	0	58	0	0	0	0	0	0	0	0	0	0	0	0	0	0	0	0	0	0	0
	CAG-302	0	0	0	0	0	0	0	0	0	0	0	0	0	2	0	0	0	0	0	0	0	0	0	0
	Clostridiaceae	0	0	0	182	0	5	0	3	0	0	0	0	0	0	0	0	0	0	0	0	0	0	0	320
	Desulfovibrionaceae	0	0	0	0	69	0	0	5	0	0	0	0	0	0	0	0	0	0	0	0	0	0	0	0
	Dialisteraceae	0	0	0	0	0	0	0	4	0	0	0	0	0	0	0	0	0	0	0	0	0	0	0	0
	Enterobacteriaceae	0	0	0	301	194	99	0	0	0	0	0	0	0	0	0	0	0	0	0	0	0	0	8	0
	Erysipelotrichaceae	0	0	6	182	0	7	0	0	0	0	0	0	0	0	0	0	4	0	0	0	0	0	0	0
	Lachnospiraceae	0	0	43	2098	640	26	2	3	0	0	12	0	0	5	7	0	0	2	0	11	0	0	0	2911
	Megasphaeraceae	0	0	0	0	0	0	0	4	0	0	0	0	0	0	0	0	0	0	0	0	0	0	0	0
	Odoribacteraceae	0	0	19	0	0	0	0	0	0	0	4	0	0	0	0	0	0	0	0	0	0	0	0	0
	Oscillospiraceae	0	0	0	324	266	8	0	3	0	0	0	0	0	0	9	0	11	0	0	0	0	0	0	875
	Peptostreptococcaceae	0	0	0	0	0	0	0	0	0	0	0	0	0	0	0	0	0	0	0	2	0	0	0	0
	Porphyromonadaceae	0	0	4	0	0	0	0	0	0	0	0	0	0	0	0	0	0	0	0	0	0	0	0	0
	Prevotellaceae	0	0	30	0	0	0	0	0	0	0	21	0	0	0	0	0	0	0	0	0	0	0	0	323
	Rikenellaceae	2	2	4	0	0	0	0	0	0	0	3	0	0	0	0	0	0	0	0	0	0	0	0	0
	Ruminococcaceae	0	0	0	856	314	31	0	0	0	0	0	0	0	3	3	0	19	0	0	0	0	0	0	773
	Streptococcaceae	0	0	0	118	0	0	0	0	0	0	0	0	0	2	0	0	0	0	0	0	0	0	0	0
	Synergistaceae	0	0	0	0	0	0	0	2	0	0	0	0	0	0	0	0	0	0	0	0	0	0	0	0
	Tannerellaceae	2	3	9	0	0	0	0	0	0	0	5	0	0	0	0	0	3	0	0	0	0	0	0	229
	Multiple families	0	0	29	427	204	15	0	0	0	0	3	0	0	0	0	0	2	0	0	0	0	0	0	1029
	Other families	4	1	12	1350	445	30	0	3	1	1	6	0	2	7	3	0	3	2	1	5	1	1	0	2380

## Sheet: Table S4
Table S4. Detailed information of 4,649 CKD-associated vOTUs.
vOTU ID	Taxonomy	# of host	Host assignment (MAG ID)	Enriched in	BJ cohort				SH cohort				combined p	combined-p (adjusted sex, age, BMI)
					avg. of CON	avg. of CKD	p	q	avg. of CON	avg. of CKD	p	q
v0001	Unclassified	2	M4D7,M33E	CKD	2.67514e-05	4.03268e-05	1.50582e-06	2.21464e-05	4.47252e-05	7.04561e-05	0.00751079	0.0397602	2.18253e-07	4.09633e-08
v0006	Unclassified	1	M23B	CON	2.83939e-05	7.36024e-06	2.17102e-18	1.03501e-15	6.37838e-06	2.72515e-06	0.000964718	0.00801965	0	0
v0020	Myoviridae	2	M4AC,M319	CON	9.28743e-05	3.04764e-05	4.74092e-15	9.24899e-13	3.96892e-05	1.10702e-05	3.56308e-11	6.63512e-09	0	0
v002a	Siphoviridae	3	M3F4,M125,M444	CKD	8.21229e-07	1.65551e-06	0.0025002	0.0170408	1.93694e-07	6.92982e-07	0.00802272	0.0397602	0.000237027	0.0932429
v002d	Unclassified	-	-	CKD	8.54749e-07	2.69291e-06	4.8857e-06	6.60285e-05	2.25225e-07	6.01462e-06	0.00338378	0.0231322	3.12754e-07	0.0496522
v0042	Unclassified	3	M01A,M182,M0B5	CON	3.53687e-05	1.69291e-06	9.60198e-08	1.96004e-06	1.1482e-05	1.26608e-06	0.000371447	0.00412073	8.93684e-10	6.40925e-07
v0045	Siphoviridae	1	M209	CKD	1.28855e-05	2.50256e-05	0.00926618	0.044539	8.91441e-06	2.18099e-05	0.00102308	0.00801965	0.000119129	0.000314077
v004f	Unclassified	-	-	CKD	1.46369e-06	1.00059e-05	1.1541e-18	6.12266e-16	4.96396e-06	7.62865e-06	0.0148988	0.0682936	0	4.08491e-11
v009e	Siphoviridae	1	M30B	CON	4.96369e-06	1.96654e-06	0.000336019	0.0025208	7.4955e-06	5.4386e-07	0.00358909	0.0231322	1.76417e-05	4.54375e-08
v009f	Siphoviridae	1	M09B	CON	2.98045e-06	1.30118e-06	0.00047065	0.00395145	3.60811e-06	3.77193e-07	0.000468428	0.00460338	3.59966e-06	0.00408965
v00b7	Siphoviridae	-	-	CON	1.00838e-06	6.39764e-07	0.000105145	0.00109346	4.14414e-07	2.45614e-07	8.96782e-07	3.44683e-05	2.27099e-09	6.39028e-10
v00c4	Siphoviridae	-	-	CON	1.6148e-05	1.25079e-05	2.80846e-05	0.000266448	6.25676e-06	5.12281e-06	0.00428423	0.0234956	2.03741e-06	5.63626e-06
v00d7	Podoviridae	-	-	CON	1.59609e-05	8.79331e-06	4.00908e-06	4.62905e-05	9.3018e-06	7.14035e-06	0.000479764	0.00460338	4.05248e-08	8.98114e-07
v00d8	Unclassified	1	M387	CKD	2.09106e-05	5.57343e-05	0.000139802	0.00112904	2.48514e-05	7.71228e-05	0.0297274	0.119544	5.56521e-05	5.20671e-05
v00d9	Unclassified	-	-	CON	2.2433e-05	1.38917e-05	4.09088e-06	6.46313e-05	1.75045e-05	5.06725e-06	4.3348e-05	0.000846594	4.15895e-09	7.9813e-09
v00da	Myoviridae	2	M2B0,M034	CON	9.79022e-05	6.86535e-05	1.10608e-05	0.000136605	2.30811e-05	1.2155e-05	4.8508e-05	0.000864023	1.19894e-08	1.50918e-08
v00e0	Siphoviridae	-	-	CON	2.47486e-06	1.28346e-06	0.000135894	0.00112904	1.22973e-06	7.04678e-07	0.000821933	0.00730706	1.89967e-06	1.53187e-07
v00e7	Siphoviridae	-	-	CON	6.39749e-05	4.95689e-05	0.000187174	0.00131467	4.03378e-05	2.7193e-05	1.98365e-06	5.52935e-05	8.43347e-09	5.03571e-09
v00ea	Siphoviridae	3	M130,M2F0,M35E	CON	5.93296e-05	3.82894e-05	0.000460529	0.00384627	3.60901e-05	9.25146e-06	5.75191e-07	2.53178e-05	6.10621e-09	2.94997e-09
v00f9	Siphoviridae	-	-	CON	3.65642e-06	1.93307e-06	3.50733e-07	6.51586e-06	1.22973e-06	7.39766e-07	0.00240258	0.0180781	1.84497e-08	7.72767e-09
v00ff	Siphoviridae	-	-	CON	7.56425e-06	3.53937e-06	0.000985755	0.00684122	7.22072e-06	1.27193e-06	0.000314167	0.00402648	4.95126e-06	6.61727e-05
v0102	Unclassified	-	-	CKD	4.05028e-07	1.74213e-06	3.13835e-10	1.41774e-08	5.31532e-07	1.53216e-06	0.032096	0.119544	2.65129e-10	0.000434271
v010b	Siphoviridae	-	-	CON	3.64804e-06	2.66732e-06	0.00569409	0.030079	2.04054e-06	8.97661e-07	0.000156707	0.00184569	1.33216e-05	0.000585903
v010c	Siphoviridae	2	M167,M13F	CON	2.04609e-05	7.23031e-06	3.77195e-06	4.62905e-05	4.05856e-06	2.62281e-06	0.00013037	0.00180826	1.10314e-08	4.41337e-08
v010d	Siphoviridae	-	-	CON	4.03631e-06	1.97638e-06	2.94715e-05	0.000266448	3.45045e-06	8.21637e-07	0.00354211	0.0231322	1.78249e-06	5.26056e-05
v0111	Unclassified	1	M0F6	CON	1.8581e-05	1.14941e-05	1.15719e-13	1.4083e-11	7.10811e-06	2.39181e-06	2.07862e-05	0.000429505	1.11022e-16	1.22125e-15
v0115	Unclassified	-	-	CON	2.37039e-05	1.18031e-05	2.92815e-08	7.4293e-07	1.36982e-05	6.83626e-06	0.00523022	0.0292537	3.61426e-09	7.66368e-11
v0118	Unclassified	2	M2AC,M063	CON	1.78324e-05	5.86811e-06	1.79034e-11	1.23407e-09	1.06486e-05	5.4269e-06	0.0559761	0.181344	2.86908e-11	8.01026e-12
v0121	Unclassified	2	M226,M09C	CON	0.000212291	4.62539e-05	4.39463e-07	6.51586e-06	7.36396e-05	6.64912e-06	2.116e-09	2.07693e-07	3.30846e-14	4.23825e-05
v0123	Siphoviridae	1	M0D5	CON	3.91425e-05	2.08189e-05	1.1386e-07	2.13018e-06	1.2e-05	5.33626e-06	0.000886587	0.00790614	2.42438e-09	1.57135e-09
v0129	Siphoviridae	-	-	CON	2.63212e-05	3.49409e-06	5.01657e-06	6.85973e-05	4.04775e-05	5.19006e-06	2.0804e-07	9.42546e-06	2.98361e-11	0.000512281
v012c	Unclassified	2	M44F,M42C	CKD	3.4581e-06	8.59252e-06	1.2716e-08	3.31294e-07	3.3964e-06	1.1348e-05	2.71034e-09	4.07367e-07	1.33227e-15	3.05311e-14
v012f	Siphoviridae	-	-	CON	3.37709e-06	2.29724e-06	8.07764e-07	1.40861e-05	7.83784e-07	6.49123e-07	0.0178198	0.0849222	2.74302e-07	9.02374e-05
v0130	Unclassified	1	M0D5	CKD	1.82263e-05	4.13661e-05	1.14113e-07	2.13018e-06	1.9518e-05	4.90468e-05	1.50935e-07	7.85797e-06	5.63105e-13	2.06135e-12
v0140	Siphoviridae	-	-	CON	6.37151e-06	2.9311e-06	4.53209e-05	0.000525528	2.31982e-06	1.69006e-06	0.0348955	0.135166	2.27057e-05	0.000826479
v0147	Unclassified	3	M01A,M0BA,M2BD	CON	5.96927e-06	6.73228e-07	1.61487e-07	2.69315e-06	1.15766e-06	2.51462e-07	8.26466e-08	4.97097e-06	4.39759e-13	0.00454623
v014d	Quimbyviridae	4	M03F,M3D2,M225,M1D1	CON	8.2567e-05	2.45472e-05	4.38876e-05	0.000525528	4.81532e-05	8.2807e-06	0.000260569	0.00263123	2.20556e-07	0.017404
v014f	Siphoviridae	-	-	CON	1.22626e-06	5.72835e-07	0.000673357	0.00459683	3.51351e-07	2.74854e-07	0.00720701	0.0365026	6.42325e-05	0.00372635
v0153	Myoviridae	-	-	CON	7.10056e-06	4.22047e-06	0.00012016	0.00109346	5.46847e-06	3.60819e-06	0.00739448	0.0365026	1.32689e-05	1.37033e-05
v016b	Unclassified	-	-	CKD	5.09497e-06	8.1378e-06	0.0198101	0.0878418	1.08559e-06	5.60234e-06	0.0137799	0.0664151	0.00251309	0.00434082
v0175	Siphoviridae	-	-	CON	2.33799e-06	1.17126e-06	0.00583193	0.030079	9.54955e-07	2.10526e-07	0.000216202	0.00263123	1.83882e-05	0.000548586
v017b	Unclassified	2	M150,M172	CON	5.64413e-05	2.29055e-05	6.09048e-12	4.06045e-10	1.93784e-05	7.33626e-06	0.00207197	0.0146962	4.16445e-13	7.48734e-12
v017d	Inoviridae	2	M192,M2AC	CON	1.26257e-05	4.90551e-06	1.51334e-11	1.23407e-09	7.08559e-06	2.69006e-06	0.00405081	0.0231322	1.92635e-12	1.58762e-13
v019e	Unclassified	2	M150,M172	CON	0.000566165	0.000250026	0.0262506	0.111131	5.95e-05	1.63713e-05	0.000450854	0.0042391	0.000146099	0.00923753
v01a0	Unclassified	1	M0B6	CON	7.89665e-06	3.66535e-06	3.7188e-11	3.29594e-09	3.55856e-06	1.77778e-06	0.00413463	0.0231427	4.69014e-12	1.88627e-13
v01b0	Unclassified	-	-	CON	1.48408e-05	9.72441e-06	2.42984e-08	7.4293e-07	1.03964e-05	3.90936e-06	1.24344e-05	0.000269413	9.01212e-12	4.81837e-13
v01d1	Unclassified	2	M361,M1CA	CKD	1.07011e-05	2.91063e-05	0.00150917	0.00898117	8.94595e-06	3.19766e-05	0.00424985	0.0231427	8.31036e-05	0.0387619
v01ed	Siphoviridae	-	-	CON	1.4162e-06	5.94488e-07	8.92439e-05	0.000846917	4.81982e-07	1.22807e-07	6.10123e-05	0.00100589	1.09055e-07	0.0892719
v01fb	Siphoviridae	1	M1D9	CON	6.47486e-06	2.00787e-06	4.85657e-22	2.60109e-19	2.27928e-06	1.87719e-06	4.9258e-05	0.000864023	0	0
v01ff	Unclassified	2	M17A,M173	CON	1.94497e-05	5.97047e-06	0.000304619	0.00241867	1.84685e-06	4.94152e-07	0.00257618	0.0201577	1.18167e-05	0.000298088
v020a	Siphoviridae	-	-	CON	1.06257e-05	6.30709e-06	2.33965e-06	3.12099e-05	4.37387e-06	1.83918e-06	0.000601191	0.00524923	3.00756e-08	1.02699e-08
v020c	Unclassified	1	M042	CON	3.4243e-05	2.5874e-05	2.63147e-06	3.12099e-05	3.16532e-05	7.78947e-06	6.05356e-06	0.000149954	4.11989e-10	7.60276e-10
v0212	Siphoviridae	-	-	CON	1.46872e-05	8.79134e-06	3.72099e-08	1.04954e-06	3.83333e-06	2.57018e-06	0.00423238	0.0231427	3.71222e-09	2.06571e-09
v0214	Siphoviridae	-	-	CON	7.61173e-06	4.94291e-06	9.49341e-07	1.58275e-05	2.97297e-06	2.33333e-06	0.000248579	0.00263123	5.46715e-09	2.53427e-08
v0216	Unclassified	2	M0DF,M17A	CON	3.58771e-05	2.92756e-05	0.000175172	0.00131467	2.26532e-05	1.33655e-05	0.0392846	0.137924	8.86804e-05	0.00793487
v0223	Myoviridae	-	-	CON	2.03352e-06	1.32874e-06	0.000107232	0.00109346	2.06757e-06	1.16959e-06	0.0229791	0.100321	3.42847e-05	2.44285e-05
v0225	Siphoviridae	-	-	CKD	1.90503e-06	3.58661e-06	0.0012621	0.00844215	1.72072e-06	2.15497e-06	0.00195516	0.013909	3.433e-05	0.00291176
v023e	Unclassified	-	-	CON	1.72905e-06	1.02953e-06	5.51065e-05	0.000572259	1.51802e-06	1.2076e-06	0.00407483	0.0231322	3.66222e-06	0.000125028
v0245	Siphoviridae	-	-	CON	7.74581e-06	6.08858e-06	2.34746e-11	1.23407e-09	4.13514e-06	2.28655e-06	0.00434579	0.0234956	3.1537e-12	4.64528e-09
v024e	Siphoviridae	-	-	CON	8.31285e-06	2.21457e-06	0.000130643	0.00109346	6.85586e-06	2.82749e-06	0.0267462	0.10786	4.73967e-05	2.17853e-06
v0254	Siphoviridae	-	-	CKD	4.73464e-06	7.00197e-06	0.00804589	0.0337926	8.69369e-07	1.28626e-05	0.0097862	0.0564406	0.00082277	0.351967
v0255	Unclassified	-	-	CKD	9.18994e-07	1.34646e-06	0.0214508	0.0942336	2.7027e-07	2.72222e-06	0.00494184	0.0292537	0.00107618	0.424171
v025f	Unclassified	1	M13E	CKD	8.91061e-07	1.61024e-06	0.00488218	0.030079	2.52252e-07	1.54386e-06	4.56876e-06	0.000111372	4.15294e-07	3.11705e-05
v0297	Siphoviridae	1	M192	CON	1.55782e-05	7.26378e-06	9.52968e-08	1.96004e-06	9.77477e-06	4.49708e-06	0.00335574	0.0231322	7.31151e-09	1.16121e-09
v02ba	Siphoviridae	2	M01E,M2D4	CON	2.64246e-05	6.58071e-06	4.61358e-08	1.11413e-06	1.32252e-05	2.52632e-06	9.13408e-05	0.00126091	1.14592e-10	1.91763e-11
v02c5	Siphoviridae	2	M207,M0CE	CKD	9.58101e-07	3.72441e-06	3.35845e-08	8.25659e-07	3.69369e-07	3.63743e-06	2.405e-06	6.90259e-05	2.51577e-12	8.84519e-10
v02eb	Siphoviridae	-	-	CKD	4.63687e-06	1.96339e-05	7.58714e-17	2.68949e-14	4.46396e-06	1.26988e-05	0.000667572	0.00588691	0	3.33067e-16
v02f1	Unclassified	2	M14E,M463	CON	7.04553e-05	2.41909e-05	0.0020374	0.0128835	0.000100446	1.66374e-05	4.23727e-07	1.69274e-05	1.88806e-08	1.99211e-06
v02f2	Unclassified	4	M23D,M27B,M367,M18F	CON	2.72291e-05	4.15354e-06	5.08993e-11	3.29594e-09	3.21081e-05	5.20175e-06	1.39663e-05	0.000269413	2.55351e-14	0.00143386
v02ff	Siphoviridae	-	-	CKD	4.34078e-06	1.19961e-05	2.31885e-07	3.75013e-06	1.8964e-06	4.02193e-05	0.0168706	0.0732215	7.9646e-08	1.50433e-10
v0305	Unclassified	2	M03C,M44C	CKD	3.82682e-06	1.6248e-05	5.25734e-10	2.18312e-08	9.16216e-06	1.50322e-05	0.000653636	0.00524923	1.02058e-11	2.18251e-11
v0306	Unclassified	1	M31E	CKD	2.80168e-06	6.86024e-06	0.00971369	0.0489569	3.32748e-05	6.23246e-05	0.000265527	0.00263123	3.57691e-05	0.0575905
v0308	Unclassified	-	-	CON	0.000159092	5.69587e-05	6.53452e-11	3.29594e-09	0.000102414	1.22427e-05	3.77143e-08	3.22828e-06	1.11022e-16	2.28335e-09
v030f	Unclassified	-	-	CON	0.000298067	6.75177e-05	1.94455e-08	5.51479e-07	0.000323617	3.99825e-05	6.81675e-06	0.000170136	4.06308e-12	2.37232e-09
v0327	Unclassified	1	M1BB	CON	5.21341e-05	1.80984e-05	0.000294782	0.00241867	2.71712e-05	3.19298e-06	0.000172113	0.00205861	9.02928e-07	0.0543827
v033b	Siphoviridae	1	M0BA	CON	1.89078e-05	1.15748e-06	5.46873e-06	7.13256e-05	8.11712e-06	1.22515e-06	0.0035222	0.0231322	3.61454e-07	3.26446e-05
v033e	Unclassified	-	-	CON	1.26341e-05	4.97047e-06	8.20003e-05	0.000846917	1.45045e-06	2.39766e-07	0.000100787	0.00154155	1.6208e-07	0.0115693
v0340	Siphoviridae	-	-	CON	4.01369e-05	2.53504e-05	8.74262e-05	0.000846917	1.45946e-05	7.77485e-06	0.0130356	0.0613371	1.67356e-05	4.4395e-06
v034d	Siphoviridae	-	-	CON	1.05084e-05	6.01575e-06	0.00369938	0.0213963	4.62162e-06	1.80702e-06	0.0537452	0.180635	0.00189342	0.00115254
v0350	Unclassified	-	-	CON	4.38547e-06	3.20866e-07	3.05453e-08	7.4293e-07	4.27928e-07	2.74854e-07	0.0289856	0.119544	1.9341e-08	0.0125693
v035d	Unclassified	2	M1D9,M411	CON	4.60056e-06	2.67913e-06	1.88925e-12	1.91257e-10	1.90541e-06	1.37135e-06	0.000126135	0.00164759	8.77076e-15	9.92728e-12
v0376	Siphoviridae	-	-	CON	1.35084e-05	1.05118e-05	0.00235426	0.0169393	4.57658e-06	3.24561e-06	0.0458304	0.155745	0.00109346	0.00561429
v0380	Unclassified	1	M0EA	CON	0.000255053	5.35217e-05	6.87604e-11	3.29594e-09	0.00027391	3.53099e-05	2.97067e-06	7.82097e-05	7.54952e-15	3.01842e-11
v0383	p-crAss-like	1	M03F	CON	3.09888e-05	1.80709e-06	1.29809e-09	4.07826e-08	2.55676e-05	1.69298e-06	3.94931e-05	0.000800864	1.62004e-12	0.0306052
v0385	Unclassified	-	-	CON	4.43017e-06	1.28346e-06	9.46764e-09	2.50314e-07	1.23423e-06	4.76608e-07	0.0209671	0.096675	4.63324e-09	0.00037001
v039e	Siphoviridae	-	-	CON	1.90642e-05	8.24409e-06	1.38794e-08	4.45635e-07	5.25676e-06	3.02632e-06	0.00984304	0.0565982	3.23968e-09	1.84611e-09
v03a3	Siphoviridae	-	-	CON	3.26872e-05	1.28189e-05	7.38111e-07	1.03607e-05	6.80631e-06	5.35673e-06	5.06624e-05	0.000864023	9.35216e-10	2.04091e-09
v03b6	Siphoviridae	-	-	CON	7.38268e-06	5e-06	0.000207625	0.0018482	2.46847e-06	1.58772e-06	0.00138546	0.0102748	4.62018e-06	4.7177e-06
v03c6	Unclassified	-	-	CON	9.67318e-06	3.91732e-06	1.80122e-08	5.15936e-07	2.62613e-06	1.62573e-06	0.000135951	0.00184569	6.79181e-11	2.9681e-09
v03cb	Siphoviridae	-	-	CON	8.91061e-06	3.26772e-06	3.78461e-06	4.62905e-05	1.72072e-06	1.21637e-06	0.0174671	0.0814484	1.15897e-06	3.05052e-06
v03cc	Siphoviridae	-	-	CON	3.07263e-06	7.40157e-07	0.000492357	0.00395145	6.8018e-07	2.89474e-07	0.000373256	0.00412073	3.03405e-06	3.01651e-05
v03cd	Siphoviridae	-	-	CON	1.77486e-05	9.96654e-06	1.85207e-05	0.000189369	4.99099e-06	3.71637e-06	0.00717702	0.0365026	2.23757e-06	4.18239e-06
v03ce	Siphoviridae	-	-	CON	4.85196e-06	1.40157e-06	7.53867e-06	8.52848e-05	8.6036e-07	6.40351e-07	0.000492557	0.00460338	7.57919e-08	3.76493e-08
v03d7	Unclassified	1	M1D9	CON	4.52849e-05	2.11594e-05	7.32658e-21	4.1834e-18	1.75811e-05	1.26316e-05	8.32109e-06	0.000241982	0	0
v03dd	Unclassified	8	M208,M1B1,M362,M484,M38B,M4C5,M182,M19B	CKD	7.61983e-05	0.000117356	5.79776e-05	0.000572259	8.44414e-05	0.000139977	0.000685911	0.00588691	7.17414e-07	5.84793e-07
v03e0	Unclassified	1	M1D9	CON	2.44358e-05	1.9813e-05	0.00475643	0.0253836	1.76937e-05	1.12632e-05	1.51964e-06	4.28253e-05	1.4272e-07	6.48535e-08
v03e6	Unclassified	2	M150,M172	CON	4.02961e-05	2.07087e-05	0.00316896	0.0190054	3.28378e-06	1.19298e-06	0.00247052	0.0201577	9.98796e-05	0.0229003
v03e9	Unclassified	2	M03D,M254	CON	4.45168e-05	2.53031e-05	0.00170709	0.00989726	4.0027e-05	3.31228e-05	0.0407965	0.137924	0.000736276	0.00203213
v0406	Unclassified	1	M35E	CON	4.75196e-05	2.99626e-05	0.00235453	0.0169393	4.65541e-05	1.22398e-05	1.23883e-05	0.000269413	5.3525e-07	1.05742e-06
v0408	Myoviridae	4	M517,M2DF,M14E,M0E4	CON	4.82318e-05	3.93228e-05	0.00016423	0.00121262	2.09955e-05	1.73977e-05	4.34529e-06	0.000111372	1.5743e-08	1.81451e-08
v040d	Siphoviridae	-	-	CON	1.26648e-05	4.25591e-06	8.61715e-06	0.000106109	5.23423e-06	2.14327e-06	0.0134872	0.0660616	1.97202e-06	1.67556e-07
v0417	Siphoviridae	-	-	CON	3.97207e-06	9.48819e-07	1.43161e-05	0.000189369	8.1982e-07	2.95322e-07	0.0376162	0.135166	8.31171e-06	1.30514e-07
v0430	Siphoviridae	-	-	CON	2.99721e-06	1.47835e-06	1.79959e-07	3.75013e-06	1.5e-06	6.57895e-07	0.00712117	0.0365026	2.75209e-08	0.000122661
v0446	Unclassified	-	-	CON	6.13128e-06	4.07677e-06	0.00414149	0.0248712	9.87838e-06	1.33626e-06	3.69451e-06	9.10815e-05	2.90644e-07	3.16754e-07
v0459	Unclassified	-	-	CON	9.24553e-05	6.18307e-05	0.012504	0.0605002	7.20946e-05	3.27544e-05	1.98439e-05	0.000390452	4.02199e-06	9.89792e-06
v045a	Siphoviridae	-	-	CON	4.12849e-06	2.10827e-06	0.000383473	0.00260728	8.73874e-07	5.5848e-07	0.0005855	0.00521693	3.66181e-06	1.08646e-06
v045b	Unclassified	1	M4E4	CON	1.17933e-05	9.60827e-06	8.91342e-06	0.000110394	6.18018e-06	4.64035e-06	0.00188703	0.0138089	3.17908e-07	3.46976e-07
v0460	Siphoviridae	-	-	CON	1.76816e-05	7.84843e-06	8.05207e-07	1.40861e-05	4.24324e-06	3.15789e-06	0.0245874	0.105226	3.70969e-07	9.44899e-09
v0464	Siphoviridae	-	-	CON	2.6257e-06	7.30315e-07	2.74043e-06	3.12099e-05	7.07207e-07	2.36842e-07	2.14806e-05	0.000429505	1.4455e-09	0.000276446
v046b	Unclassified	1	M33E	CKD	6.77374e-06	9.68898e-06	6.66459e-08	1.5262e-06	6.06757e-06	1.93596e-05	0.000128828	0.00180826	2.27361e-10	3.88467e-08
v0482	Unclassified	1	M35E	CON	0.000139226	9.70433e-05	0.000637814	0.00459683	0.000119608	5.18889e-05	0.000661248	0.00524923	6.61261e-06	6.19463e-06
v04b7	Siphoviridae	-	-	CON	3.5648e-05	1.63406e-05	1.45936e-07	2.69315e-06	2.02027e-05	1.15234e-05	1.94152e-07	9.42546e-06	9.12159e-13	7.82441e-12
v04cd	Unclassified	-	-	CON	6.87989e-06	1.93307e-06	6.30608e-16	1.50717e-13	7.45495e-06	7.7193e-07	2.35678e-08	1.71484e-06	0	3.33067e-16
v04ce	Siphoviridae	-	-	CON	1.58743e-05	3.6437e-06	0.0234104	0.0942336	5.02703e-06	3.28655e-06	0.000186016	0.00231822	5.81104e-05	0.0661139
v04d7	Siphoviridae	1	M1B5	CON	1.56704e-06	1.0374e-06	0.00458951	0.0253836	1.58108e-06	3.80117e-07	0.00163109	0.0130987	9.58381e-05	0.000776332
v04e0	Siphoviridae	1	M1DE	CON	3.40782e-06	1.48622e-06	5.31588e-07	1.03607e-05	1.24324e-06	8.91813e-07	0.000473802	0.00460338	5.81867e-09	1.98866e-08
v04e9	Siphoviridae	-	-	CON	2.02514e-06	6.27953e-07	1.16201e-07	2.66178e-06	7.83784e-07	4.61988e-07	0.0152699	0.0682936	3.75275e-08	2.08486e-05
v04ea	Unclassified	1	M124	CON	7.22821e-05	2.76673e-05	4.09263e-16	1.1653e-13	2.34099e-05	1.62515e-05	4.5172e-08	3.22828e-06	0	0
v04ec	Myoviridae	-	-	CON	4.75698e-06	2.6437e-06	0.000166356	0.00121262	1.3964e-06	9.18129e-07	0.00295159	0.0211774	7.62389e-06	0.0364655
v04f7	Unclassified	1	M0A5	CON	0.000229092	0.000103726	1.48002e-05	0.000189369	0.000233486	0.000126412	0.0541192	0.180635	1.20446e-05	3.1657e-05
v04fe	Unclassified	-	-	CON	0.000118408	8.18917e-05	0.0237973	0.0942336	4.63468e-05	2.98801e-05	6.89431e-06	0.000170136	2.72727e-06	3.92393e-06
v0502	Unclassified	-	-	CON	2.22905e-06	9.74409e-07	0.000233889	0.0018482	9.54955e-07	5.52632e-07	0.000922975	0.00790614	3.52922e-06	0.00395834
v0503	Siphoviridae	1	M075	CON	1.38184e-05	7.91339e-06	4.59897e-07	9.42444e-06	4.68018e-06	2.83626e-06	0.00363904	0.0231322	3.54938e-08	9.46121e-07
v0508	Unclassified	3	M4D1,M0F4,M1E1	CON	1.1176e-05	7.85827e-06	0.0189422	0.0878418	5.77477e-06	3.44444e-06	0.0076172	0.0397602	0.00142032	0.00542104
v050c	Siphoviridae	-	-	CON	1.04022e-05	4.01378e-06	9.98103e-10	3.40591e-08	1.56216e-05	1.81287e-06	0.00139081	0.0102748	3.92893e-11	4.16265e-07
v0512	Unclassified	-	-	CON	1.75726e-05	1.10689e-05	0.0414599	0.155408	1.0045e-05	5.15789e-06	7.49556e-05	0.00111273	4.25178e-05	0.0010463
v0519	Siphoviridae	1	M1DE	CON	3.84916e-06	1.89961e-06	0.000239654	0.0018482	2.87387e-06	3.30409e-07	0.0066687	0.0361094	2.29286e-05	5.14794e-05
v0522	Siphoviridae	-	-	CON	6.07542e-06	5.0374e-06	3.78653e-07	6.51586e-06	3.54955e-06	2.77193e-06	0.00040603	0.00412073	3.62772e-09	3.13773e-11
v0533	Unclassified	-	-	CON	4.97989e-05	2.19331e-05	0.0325897	0.1326	1.03964e-05	5.55263e-06	5.09163e-06	0.000125381	2.75645e-06	8.90433e-07
v053d	Inoviridae	-	-	CON	1.7486e-06	1.42913e-06	0.00811433	0.0337926	1.37387e-06	1.0117e-06	0.00119393	0.00929911	0.000121532	2.59217e-05
v0540	Siphoviridae	1	M1DE	CON	3.51117e-06	1.02362e-06	1.75706e-06	2.68114e-05	1.31532e-06	4.82456e-07	5.84909e-05	0.00100589	2.46638e-09	1.54845e-06
v0544	Siphoviridae	1	M2BD	CON	6.31704e-05	4.49705e-05	0.000361287	0.00260206	3.04505e-05	2.20497e-05	0.00677279	0.0361094	3.40628e-05	0.000158434
v0546	Unclassified	1	M118	CON	8.82682e-06	4.62795e-06	0.000236335	0.0018482	5.91441e-06	1.47368e-06	0.000201412	0.00231822	8.50168e-07	0.000106874
v0549	Unclassified	1	M1D2	CON	0.000437265	9.15807e-05	1.99786e-10	9.55738e-09	0.000171842	2.60351e-05	1.91801e-07	9.42546e-06	1.44329e-15	1.375e-08
v054b	Unclassified	-	-	CON	5.02486e-05	3.75236e-05	0.00481744	0.0253836	2.1482e-05	1.00292e-05	6.12118e-05	0.00100589	4.72897e-06	1.8349e-05
v056b	Siphoviridae	-	-	CON	3.13966e-06	2.25591e-06	0.00289686	0.0170408	8.1982e-07	6.11111e-07	0.00935071	0.0564406	0.000311954	0.0021455
v0576	Unclassified	-	-	CON	7.47011e-05	6.13071e-05	0.000783568	0.00495766	2.69189e-05	1.92602e-05	2.08153e-07	9.42546e-06	3.83888e-09	8.11688e-08
v057b	Unclassified	-	-	CON	6.56145e-06	2.2815e-06	0.000314503	0.00241867	1.70721e-06	1.38304e-06	0.00387166	0.0231322	1.78003e-05	0.00193307
v0583	Siphoviridae	-	-	CON	2.46089e-06	1.64764e-06	0.0276606	0.121499	1.88288e-06	1.27193e-06	0.00376707	0.0231322	0.00105963	0.062418
v058a	Siphoviridae	-	-	CON	7.89106e-06	5.02362e-06	0.00078501	0.00495766	6.24775e-06	2.54971e-06	0.0194674	0.0868424	0.000184742	0.000655173
v058f	Unclassified	1	M05B	CON	3.77598e-05	2.61516e-05	5.81112e-05	0.000572259	1.76261e-05	1.07368e-05	0.00123743	0.00929911	1.25466e-06	5.59729e-05
v0591	Unclassified	-	-	CON	3.51034e-05	1.64902e-05	1.11539e-08	2.65049e-07	4.35045e-05	6.16082e-06	2.31894e-05	0.000467104	7.75524e-12	4.20306e-11
v0596	Siphoviridae	1	M1DE	CON	2.43575e-06	5.19685e-07	0.000171795	0.00121262	6.8018e-07	4.18129e-07	0.00131743	0.00929911	3.68943e-06	3.24914e-09
v059a	Myoviridae	1	M13F	CON	2.19637e-05	8.56693e-06	5.40857e-05	0.000572259	4.45495e-06	3.56433e-06	0.00511147	0.0292537	4.4513e-06	0.000102248
v059d	Unclassified	2	M36C,M019	CON	2.55028e-05	4.37795e-06	9.29168e-06	0.000110394	5.80631e-06	3.54678e-06	0.0313583	0.119544	4.67612e-06	0.0423454
v059e	Unclassified	2	M360,M2C4	CON	5.43128e-05	4.35197e-05	0.0205006	0.0907253	2.80991e-05	1.94737e-05	4.37678e-07	2.07567e-05	1.75228e-07	1.20675e-07
v05cd	Siphoviridae	-	-	CON	1.63966e-06	6.92913e-07	1.00855e-05	0.000110394	7.11712e-07	2.07602e-07	0.00136483	0.0102748	2.62928e-07	2.95687e-05
v05da	Unclassified	-	-	CON	1.62011e-05	7.59449e-06	7.59607e-09	2.50314e-07	1.16126e-05	5.80994e-06	0.030919	0.119544	5.44225e-09	1.03288e-09
v05eb	Siphoviridae	1	M1DE	CON	3.50279e-06	2.20276e-06	9.89024e-05	0.000851784	1.92342e-06	9.00585e-07	0.00184687	0.0130987	3.01675e-06	2.02222e-07
v05f2	Unclassified	2	M41E,M0B5	CON	7.36313e-06	7.42126e-07	2.10404e-10	9.86734e-09	4.13964e-06	2.19298e-07	1.88336e-06	5.17744e-05	1.44329e-14	1.30436e-08
v05f5	Siphoviridae	2	M30B,M1DE	CON	3.53966e-05	2.06457e-05	4.26655e-05	0.000525528	1.30135e-05	8.5117e-06	0.00203246	0.0146962	1.49677e-06	3.3202e-07
v05f8	Unclassified	-	-	CKD	7.01676e-06	1.41024e-05	3.27194e-07	5.69008e-06	1.03423e-05	3.00906e-05	4.52868e-05	0.000864023	3.84296e-10	1.49452e-10
v0602	Siphoviridae	1	M09B	CON	1.53073e-06	6.88976e-07	2.02654e-05	0.000192344	8.06306e-07	2.8655e-07	0.0269585	0.10786	8.42434e-06	1.17252e-08
v0609	Unclassified	-	-	CON	3.98855e-05	2.29173e-05	0.00300909	0.0170408	1.15315e-05	4.5e-06	3.81127e-06	9.10815e-05	2.21154e-07	5.44461e-08
v0631	Siphoviridae	-	-	CON	2.08017e-05	1.05256e-05	9.01491e-08	1.96004e-06	6.61712e-06	3.15497e-06	0.00572049	0.0314785	1.15441e-08	4.32103e-09
v0636	Siphoviridae	-	-	CON	3.21229e-06	1.10827e-06	1.32857e-05	0.000189369	1.06306e-06	4.88304e-07	0.051058	0.180635	1.03132e-05	0.000423402
v063b	Siphoviridae	1	M17F	CON	5.92598e-05	4.91181e-05	0.000267232	0.00223079	1.66802e-05	8.80117e-06	0.000335647	0.00409037	1.54517e-06	1.24853e-06
v063e	Unclassified	1	M060	CON	0.000135246	1.05118e-05	1.37892e-10	5.3067e-09	7.84459e-05	3.62076e-05	5.05461e-05	0.000864023	2.34146e-13	0.000180998
v0659	p-crAss-like	1	M03F	CON	8.5324e-05	6.35039e-06	6.74803e-13	1.14217e-10	5.31712e-05	1.36228e-05	8.90434e-06	0.000241982	2.22045e-16	3.02115e-05
v065a	Unclassified	-	-	CON	2.23212e-05	1.28248e-05	0.00334068	0.0213963	1.69009e-05	4.32164e-06	0.000381001	0.00412073	1.85502e-05	0.0010882
v066b	Unclassified	2	M246,M1A8	CON	1.08631e-05	1.34449e-06	4.65649e-09	1.32912e-07	3.46847e-06	1.87135e-07	2.66185e-05	0.000467104	3.80762e-12	0.000211309
v0671	Unclassified	-	-	CON	6.63799e-05	2.23425e-06	2.04909e-09	6.04507e-08	1.36036e-05	8.56725e-07	4.65382e-06	0.000111372	3.17413e-13	0.0101635
v06ab	Siphoviridae	1	M14E	CON	3.93296e-06	1.73425e-06	0.000683577	0.00495766	1.22523e-06	8.74269e-07	0.00107867	0.00801965	1.11489e-05	0.000186882
v06b7	Unclassified	1	M16B	CON	7.71788e-06	4.83071e-06	2.51252e-11	1.23407e-09	2.6982e-06	1.63158e-06	5.7102e-09	5.5207e-07	0	4.10783e-15
v06ba	Unclassified	2	M150,M172	CON	2.89665e-05	1.28583e-05	0.00564045	0.030079	2.6982e-06	8.47953e-07	0.000765783	0.00699569	5.76739e-05	0.0384922
v06bb	Siphoviridae	1	M362	CON	4.71229e-06	3.41732e-06	4.48674e-06	6.60285e-05	1.74775e-06	7.48538e-07	0.00593605	0.0317415	4.91151e-07	4.21491e-10
v06bc	Siphoviridae	-	-	CKD	1.40782e-06	2.07087e-06	0.0117252	0.0605002	1.75676e-06	2.45322e-06	0.0124248	0.059259	0.00143266	0.167593
v06ca	Unclassified	3	M4A4,M4F9,M16D	CKD	8.51955e-06	1.49862e-05	2.80086e-06	3.12099e-05	2.06892e-05	2.98713e-05	0.00317285	0.0231322	1.73635e-07	1.66863e-07
v06d1	Myoviridae	1	M4E4	CON	7.53073e-06	3.52559e-06	4.05669e-10	2.18312e-08	3.31081e-06	2.42982e-06	1.52904e-06	4.28253e-05	2.23155e-14	2.56086e-10
v06d7	Unclassified	1	M35B	CKD	1.41955e-05	2.10433e-05	0.00120316	0.00844215	2.08108e-06	7.87719e-06	0.0515533	0.180635	0.000662942	0.0739989
v06e7	Unclassified	2	M418,M4C8	CKD	8.47877e-05	0.000105608	0.00697845	0.0331788	8.96802e-05	0.000163032	0.000327622	0.00409037	3.1982e-05	1.63968e-05
v06f3	Siphoviridae	-	-	CON	8.39665e-06	4.34646e-06	1.23965e-06	2.21464e-05	2.78829e-06	2.0614e-06	0.00434692	0.0234956	1.07983e-07	2.8782e-08
v06f8	Myoviridae	1	M4E8	CON	2.95922e-05	1.97165e-05	4.10736e-05	0.000481899	7.52703e-06	5.70468e-06	0.0195287	0.0868424	1.20606e-05	1.74062e-06
v06fb	Siphoviridae	1	M35B	CKD	5.81788e-05	0.000107675	0.00106972	0.00759003	4.27838e-05	7.32836e-05	0.0130066	0.0613371	0.000169502	0.000188663
v0707	Unclassified	2	M262,M0EA	CON	7.8433e-05	1.19724e-05	1.47804e-10	5.3067e-09	2.76937e-05	1.80614e-05	0.0118307	0.059259	4.90876e-11	0.000138698
v0708	Siphoviridae	-	-	CON	2.19609e-05	3.40748e-06	0.00100107	0.00759003	2.74324e-06	3.18713e-07	0.0093608	0.0564406	0.000117865	0.461148
v073c	Unclassified	1	M060	CON	0.000244413	4.63799e-05	4.86314e-12	4.06045e-10	0.000107095	1.94678e-05	8.61327e-06	0.000241982	1.66533e-15	7.72159e-08
v0740	Unclassified	1	M13E	CKD	1.01397e-06	3.11024e-06	5.723e-06	7.24872e-05	3.1982e-07	3.04678e-06	9.55585e-05	0.00154155	1.22101e-08	6.88672e-11
v0745	Myoviridae	-	-	CON	1.39916e-05	1.06437e-05	0.0024405	0.0170408	5.92342e-06	4.54971e-06	0.0483815	0.174429	0.00118597	0.000822056
v075b	Siphoviridae	1	M0C5	CON	1.48743e-05	1.0624e-05	1.6724e-07	3.75013e-06	7.22523e-06	5.18713e-06	1.17742e-05	0.000269413	5.50439e-11	9.43974e-10
v076f	Siphoviridae	1	M09B	CON	4.31564e-06	1.41339e-06	5.55557e-06	7.24872e-05	1.05856e-06	6.87135e-07	0.00494351	0.0292537	5.05623e-07	5.52386e-06
v0772	Myoviridae	-	-	CON	8.77682e-05	3.66339e-06	5.0297e-15	9.24899e-13	1.3518e-05	3.23977e-06	7.24606e-05	0.00111273	0	0.000119677
v0782	Unclassified	-	-	CON	3.89302e-05	3.22953e-05	0.000508249	0.00412576	2.0027e-05	9.55556e-06	0.000285466	0.00313371	2.42963e-06	3.76978e-05
v078d	Unclassified	1	M2AC	CON	2.0419e-06	8.0315e-07	2.01478e-09	6.04507e-08	8.96396e-07	2.19298e-07	0.00528943	0.0292537	2.79905e-10	9.57531e-08
v0791	Quimbyviridae	2	M440,M0CE	CKD	1.2595e-05	1.55728e-05	3.25805e-05	0.000349801	7.45946e-06	1.20877e-05	0.0351104	0.135166	1.67939e-05	7.87245e-06
v079d	Unclassified	-	-	CON	5.01397e-06	2.04134e-06	2.35847e-11	1.23407e-09	1.56306e-06	8.53801e-07	0.00165224	0.0130987	1.24212e-12	2.41817e-09
v07a3	Myoviridae	-	-	CON	0.000220975	8.10295e-05	1.76338e-08	5.15936e-07	0.000145833	5.05702e-05	6.8282e-08	3.91829e-06	4.25215e-14	5.86087e-13
v07a8	Unclassified	1	M35E	CON	0.000270704	8.83681e-05	4.30152e-13	4.04356e-11	0.000359248	4.52719e-05	4.24306e-09	5.5207e-07	0	0
v07b2	Siphoviridae	1	M391	CON	1.72346e-06	6.33858e-07	3.31298e-05	0.000349801	6.75676e-07	4.03509e-07	0.00493625	0.0292537	2.719e-06	0.0375764
v07c6	Unclassified	-	-	CON	4.96369e-06	1.51575e-06	1.81101e-14	2.90426e-12	3.08559e-06	1.32164e-06	0.00026583	0.00263123	2.22045e-16	7.81264e-13
v07ca	Siphoviridae	1	M43D	CKD	7.58101e-06	2.43268e-05	8.47885e-10	2.99376e-08	7.05856e-06	2.4386e-05	4.27318e-10	7.29085e-08	0	0
v07d2	Siphoviridae	-	-	CON	4.31285e-06	3.21654e-06	0.0307804	0.1326	8.52703e-06	3.50585e-06	0.00616455	0.0361094	0.00181584	0.00441839
v07d3	Myoviridae	2	M1EB,M149	CON	1.04777e-05	4.70079e-06	1.96898e-07	3.75013e-06	7.21622e-06	5.71345e-06	0.00032931	0.00409037	1.58594e-09	2.26144e-09
v07db	Myoviridae	2	M150,M172	CON	0.00249401	0.00126827	0.01558	0.0686164	0.000206991	8.14094e-05	3.20496e-05	0.000595387	7.74466e-06	8.49888e-06
v07dc	Unclassified	3	M505,M33B,M1F7	CKD	1.93212e-05	4.56929e-05	3.50121e-07	5.69008e-06	3.35856e-05	7.88392e-05	2.81831e-06	7.75466e-05	2.82648e-11	2.91492e-11
v07f5	Myoviridae	-	-	CON	7.98324e-06	3.53937e-06	0.000365485	0.00260206	3.25225e-06	2.07895e-06	0.051068	0.180635	0.000221901	0.0005453
v0810	Unclassified	3	M203,M027,M30B	CON	5.00279e-06	3.14961e-06	0.00434424	0.0253836	3.20721e-06	1.51754e-06	0.00213515	0.0160377	0.000116763	1.06273e-06
v0819	Myoviridae	-	-	CON	1.40223e-06	2.53937e-07	1.02548e-17	7.0714e-15	4.41441e-07	2.7193e-07	0.0369933	0.135166	0	1.41685e-07
v082e	p-crAss-like	-	-	CON	0.00017783	1.76535e-05	7.28995e-09	2.50314e-07	8.32297e-05	6.54971e-06	0.000504413	0.00491913	1.00492e-10	0.00256677
v0830	Unclassified	-	-	CKD	5.50559e-06	1.35728e-05	0.00457704	0.0253836	6.9054e-06	1.52485e-05	0.0238499	0.100321	0.00110501	0.00522848
v0832	Unclassified	-	-	CON	5.82682e-06	1.35039e-06	7.12093e-08	1.96004e-06	7.11712e-07	1.46199e-07	0.00222608	0.0160377	3.73549e-09	0.0104826
v0837	Unclassified	-	-	CON	2.46257e-05	1.73031e-06	2.40132e-07	3.75013e-06	5.14865e-06	8.59649e-07	1.608e-05	0.000347023	1.05337e-10	0.0125389
v0841	Unclassified	-	-	CKD	4.36536e-05	5.26634e-05	0.0315963	0.1326	8.65315e-06	1.20234e-05	0.0113865	0.0565982	0.00321276	0.0116099
v0853	Unclassified	-	-	CKD	1.78659e-05	3.87106e-05	0.0510486	0.17952	6.94144e-06	4.1114e-05	0.00294547	0.0211774	0.00147392	0.00633712
v085d	Unclassified	1	M3CE	CKD	1.76816e-06	1.20453e-05	7.41912e-06	8.52848e-05	6.8018e-07	6.95029e-06	1.51978e-06	4.28253e-05	2.95511e-10	3.3946e-10
v085e	Myoviridae	2	M2D9,M14E	CKD	2.90642e-05	4.7622e-05	0.000119777	0.00109346	7.76396e-05	0.000195509	0.00632497	0.0361094	1.14344e-05	0.000163303
v0860	Myoviridae	1	M44F	CKD	7.24302e-06	2.19331e-05	8.97513e-10	2.99376e-08	6.22973e-06	3.04006e-05	1.12763e-11	2.4814e-09	0	0
v0873	Siphoviridae	-	-	CON	5.57542e-05	2.9565e-05	3.90072e-05	0.00045769	6.76486e-05	1.39649e-05	0.0101466	0.0565982	6.23067e-06	0.000181029
v087a	Siphoviridae	-	-	CON	3.02263e-05	1.49469e-05	0.00302638	0.0170408	1.1464e-05	5.09942e-06	0.00732599	0.0365026	0.000259774	0.00101895
v087d	Siphoviridae	1	M1EB	CON	2.12151e-05	1.07087e-06	0.00145649	0.00898117	1.71171e-06	5.11696e-07	0.000217624	0.00263123	5.06021e-06	2.34984e-07
v0886	Unclassified	-	-	CON	2.96369e-06	2.17323e-06	3.0188e-05	0.000266448	1.98198e-06	1.57018e-06	0.00661971	0.0361094	3.28245e-06	4.86697e-06
v088d	Unclassified	1	M308	CKD	3.02793e-05	8.17303e-05	0.0140248	0.0686164	4.73559e-05	0.000108564	0.0208147	0.0959307	0.00266788	0.00212496
v0890	Siphoviridae	-	-	CON	1.17933e-05	2.77559e-06	6.88256e-06	8.52848e-05	1.7027e-06	1.38889e-06	0.0347947	0.135166	3.89025e-06	4.4837e-05
v0897	Unclassified	2	M0FA,M2BA	CON	0.000110542	9.02598e-05	0.00560396	0.030079	4.22342e-05	2.60965e-05	4.8758e-06	0.000115431	5.03181e-07	1.17484e-06
v08dc	Siphoviridae	-	-	CON	7.2905e-06	2.47835e-06	0.000123151	0.00109346	1.81081e-06	1.1345e-06	0.00227472	0.0160377	4.50681e-06	6.91494e-06
v08e6	Unclassified	1	M173	CON	1.39832e-05	7.49803e-06	2.55218e-05	0.000235517	9.71622e-06	3.10526e-06	0.0079871	0.0397602	3.34426e-06	1.94151e-09
v08e8	Unclassified	2	M41E,M0B5	CON	5.85196e-06	3.09252e-06	1.17782e-06	2.21464e-05	7.28378e-06	5.93567e-07	0.000264199	0.00263123	7.12309e-09	9.1258e-09
v08fd	Unclassified	-	-	CON	0.000108081	1.59902e-05	7.44798e-10	2.42527e-08	2.17523e-05	3.45906e-06	2.84542e-05	0.000478627	6.88449e-13	7.52666e-05
v0902	Unclassified	-	-	CON	7.09218e-06	2.52559e-06	8.20688e-09	2.50314e-07	3.83784e-06	7.2807e-07	9.24136e-07	3.50149e-05	2.5413e-13	0.00073757
v0912	Siphoviridae	-	-	CON	2.24274e-05	1.67402e-05	8.43896e-07	1.40861e-05	8.5e-06	5.7076e-06	6.63984e-05	0.00111273	1.3787e-09	7.33797e-09
v094d	Unclassified	4	M511,M069,M003,M119	CON	2.7824e-05	1.26496e-05	1.42282e-13	1.4083e-11	1.22568e-05	5.21345e-06	3.79787e-05	0.000685265	2.22045e-16	3.33067e-16
v0965	Unclassified	-	-	CON	9.38547e-07	4.4685e-07	1.72281e-05	0.000189369	1.98198e-07	7.60234e-08	0.055757	0.180635	1.42702e-05	0.148587
v096a	Siphoviridae	-	-	CON	1.41872e-05	1.01358e-05	6.61767e-07	1.03607e-05	5.23423e-06	3.21345e-06	0.000583894	0.00521693	8.76133e-09	3.29739e-08
v096c	Siphoviridae	1	M026	CON	9.29609e-06	7.09843e-06	0.0258041	0.111131	2.62613e-06	1.26023e-06	0.00764889	0.0397602	0.00188104	0.00222063
v0987	Siphoviridae	1	M30B	CON	6.64246e-06	1.22047e-06	3.60264e-07	6.51586e-06	6.05811e-05	1.50877e-06	0.0131186	0.0613371	9.53276e-08	2.77451e-07
v0988	Siphoviridae	-	-	CON	1.15363e-06	3.50394e-07	4.40195e-05	0.000525528	3.10811e-07	2.01754e-07	0.00878006	0.0464257	6.09352e-06	0.0141265
v098a	Siphoviridae	1	M13F	CON	3.91061e-06	1.17717e-06	0.000181313	0.00131467	7.43243e-07	4.91228e-07	0.000170136	0.00196697	5.64336e-07	2.02377e-09
v0991	Siphoviridae	-	-	CON	1.68156e-06	9.11417e-07	6.95881e-09	2.50314e-07	1.05856e-06	7.4269e-07	0.000646048	0.00524923	1.21959e-10	5.09865e-08
v0992	Myoviridae	-	-	CON	4.21229e-06	1.56496e-06	9.00397e-12	6.5746e-10	2.31982e-06	1.80409e-06	0.00156344	0.0128545	4.63074e-13	5.41611e-12
v0993	Myoviridae	-	-	CON	1.40056e-05	8.46063e-06	1.60775e-10	7.39311e-09	5.88739e-06	4.0848e-06	0.000490552	0.00460338	2.45837e-12	1.09549e-11
v09c8	Unclassified	-	-	CKD	2.22402e-05	3.47559e-05	2.35894e-06	3.12099e-05	2.8455e-05	4.29532e-05	0.00950108	0.0564406	4.17177e-07	1.75505e-07
v09d8	Unclassified	1	M15B	CKD	4.69274e-07	1.91732e-06	0.000264082	0.00223079	1.12613e-07	1.59942e-06	0.000714669	0.00588691	3.11084e-06	0.000715508
v09e2	Myoviridae	1	M320	CON	3.08547e-05	1.69134e-05	0.00850978	0.044539	2.33198e-05	1.19006e-05	5.23339e-06	0.000125381	7.98379e-07	8.84962e-08
v0a01	Siphoviridae	1	M362	CON	2.00838e-06	8.30709e-07	0.00101154	0.00759003	2.17117e-06	4.38596e-07	0.0522067	0.180635	0.00057292	1.16259e-06
v0a0e	Myoviridae	1	M11F	CON	2.33352e-05	9.7815e-06	0.000985658	0.00684122	7.74324e-06	2.56433e-06	0.0175833	0.0814484	0.000207333	0.0381865
v0a1b	Unclassified	2	M079,M08F	CON	1.04246e-05	3.91732e-06	6.13689e-08	1.5262e-06	2.09009e-06	1.33626e-06	0.000977111	0.00801965	1.47136e-09	7.00863e-10
v0a1c	Unclassified	1	M130	CON	0.00125367	0.000600744	1.26314e-05	0.000144992	0.000484144	0.000114494	6.17962e-09	8.25467e-07	2.43394e-12	4.68181e-13
v0a1d	Unclassified	-	-	CON	8.35475e-06	6.77165e-07	4.06904e-05	0.000481899	8.73874e-07	1.16959e-07	0.000283816	0.00313371	2.22618e-07	0.0364816
v0a2a	Unclassified	1	M26A	CON	1.90028e-05	6.89173e-06	0.000931436	0.00684122	2.72973e-06	9.64912e-07	0.00121863	0.00929911	1.66729e-05	4.13127e-07
v0a2b	Unclassified	3	M3F3,M41E,M0B5	CON	1.65838e-05	1.36417e-06	2.13607e-05	0.000235517	1.12387e-05	6.47661e-06	6.26929e-05	0.00100589	2.86999e-08	0.04772
v0a2f	Unclassified	1	M130	CON	0.000100235	4.82264e-05	0.000326823	0.00241867	3.84505e-05	1.29269e-05	9.14324e-06	0.000241982	6.16427e-08	6.11833e-09
v0a32	Siphoviridae	-	-	CON	2.22039e-05	6.73031e-06	9.27254e-05	0.000851784	4.68919e-06	2.44444e-06	0.000410426	0.00412073	6.88228e-07	2.36823e-07
v0a33	Unclassified	1	M130	CON	0.000130078	5.99685e-05	8.81671e-07	1.40861e-05	5.00405e-05	1.47018e-05	4.12706e-07	1.69274e-05	1.07858e-11	6.114e-13
v0a48	Siphoviridae	2	M1EB,M2FC	CON	5.62849e-06	2.49213e-06	6.60637e-07	1.03607e-05	5.33784e-06	1.66667e-06	0.000368066	0.00412073	5.62602e-09	5.23509e-09
v0a4b	Siphoviridae	3	M2D4,M0F6,M119	CON	2.97849e-05	1.15748e-06	0.00178132	0.0102673	5.44595e-06	3.95906e-06	0.0111819	0.0565982	0.000235514	0.282625
v0a5f	Unclassified	2	M41E,M0B5	CON	7.39665e-06	1.22835e-06	1.39699e-07	2.69315e-06	1.79775e-05	1.16667e-06	0.00127262	0.00929911	4.16911e-09	0.0800309
v0a85	Unclassified	2	M157,M182	CON	5.73743e-06	1.31102e-06	0.000877819	0.00684122	4.58108e-06	1.7924e-06	1.96055e-05	0.000390452	3.24888e-07	0.00639848
v0a94	Unclassified	1	M4A2	CKD	2.48408e-05	0.000122598	0.000802635	0.00495766	1.70721e-06	1.55965e-05	0.0200687	0.0959307	0.000193878	0.448651
v0ab2	Siphoviridae	1	M226	CON	0.000158628	8.96909e-05	0.00235795	0.0169393	0.000162171	7.23363e-05	2.82436e-06	7.75466e-05	1.32043e-07	1.49124e-07
v0ab4	Unclassified	-	-	CON	0.000149229	8.94685e-06	1.12538e-09	3.40591e-08	9.5e-06	1.59649e-06	0.00712617	0.0365026	2.12914e-10	0.0192949
v0aba	Unclassified	-	-	CON	3.71508e-06	1.18701e-06	1.97105e-07	3.75013e-06	7.7027e-07	3.85965e-07	0.00851664	0.0464257	3.55966e-08	7.76146e-10
v0ac7	Unclassified	-	-	CON	9.26788e-05	4.69035e-05	2.0398e-07	3.75013e-06	9.4491e-05	4.40731e-05	5.83382e-08	3.22828e-06	3.93463e-13	1.22347e-12
v0ac8	Unclassified	-	-	CON	1.60866e-05	5.8878e-06	9.99713e-06	0.000110394	5.5e-06	2.87135e-06	5.55765e-06	0.000125381	1.36754e-09	2.96168e-09
v0ace	Siphoviridae	-	-	CON	4.04749e-06	1.40748e-06	0.0005017	0.00412576	1.4955e-06	6.31579e-07	0.00947808	0.0564406	6.30356e-05	0.000107255
v0ada	Unclassified	1	M1EF	CON	4.02793e-06	7.79528e-07	0.00102928	0.00759003	6.30631e-07	4.97076e-07	0.0396412	0.137924	0.000453177	0.15945
v0ae3	Siphoviridae	-	-	CON	1.89944e-06	8.62205e-07	1.10407e-06	1.63649e-05	6.89189e-07	3.59649e-07	0.0222981	0.096675	4.55933e-07	1.4797e-05
v0aed	Unclassified	1	M35E	CON	6.09721e-05	4.16594e-05	0.00035175	0.0025208	4.83919e-05	1.35292e-05	2.6163e-08	1.95054e-06	2.43061e-10	4.34861e-10
v0af0	Myoviridae	3	M474,M4DB,M1F7	CKD	1.66034e-05	3.89961e-05	0.00823748	0.0337926	2.01171e-05	3.58246e-05	0.01343	0.0660616	0.00111839	0.000687393
v0af3	Siphoviridae	-	-	CON	6.41341e-06	4.31496e-06	0.0115377	0.0605002	2.65315e-06	1.01462e-06	0.0107555	0.0565982	0.00124025	2.31306e-05
v0afc	Myoviridae	1	M060	CON	0.000241237	6.48996e-05	1.603e-10	7.39311e-09	9.3027e-05	2.39094e-05	3.38298e-06	9.10815e-05	1.96509e-14	2.28172e-08
v0afd	Unclassified	-	-	CON	9.62011e-06	1.32874e-06	0.000241443	0.0018482	1.85586e-06	9.88304e-07	0.00177502	0.0130987	6.71258e-06	0.0607354
v0b06	Unclassified	2	M456,M135	CKD	1.01983e-05	1.34547e-05	0.0454406	0.157607	3.74324e-06	5.42982e-06	0.00596306	0.0317415	0.00249654	0.0131105
v0b13	Unclassified	4	M01A,M237,M09D,M0B5	CON	7.64525e-06	4.6063e-07	6.92128e-05	0.000624305	2.23423e-06	1.0117e-06	0.00841292	0.0464257	8.94169e-06	0.0254776
v0b42	Siphoviridae	1	M1EB	CON	2.51955e-06	4.09449e-07	0.00720809	0.0331788	1.38288e-06	4.23977e-07	3.39847e-05	0.00066892	3.97385e-06	1.98211e-09
v0b46	Siphoviridae	-	-	CON	1.4148e-05	1.08484e-05	1.9495e-05	0.000192344	3.3964e-06	2.24269e-06	0.00130012	0.00929911	4.68662e-07	2.06129e-06
v0b4a	p-crAss-like	-	-	CON	0.000807497	0.000169138	0.000115024	0.00109346	0.00258887	2.93158e-05	4.77881e-06	0.000115431	1.22698e-08	6.57052e-06
v0b55	Siphoviridae	1	M09B	CON	4.58101e-06	2.43701e-06	3.03068e-07	5.69008e-06	1.73874e-06	8.85965e-07	0.0473271	0.174429	2.73383e-07	5.78238e-05
v0b67	Unclassified	1	M48E	CON	3.60615e-06	2.52362e-06	0.00458774	0.0253836	3.3964e-06	1.57895e-06	0.000334049	0.00409037	2.20509e-05	1.81534e-05
v0b68	Unclassified	1	M060	CON	2.72542e-05	7.9626e-06	1.71635e-09	5.91905e-08	1.47432e-05	5.20175e-06	3.50037e-05	0.00067247	1.88904e-12	6.42664e-09
v0b75	Phycodnaviridae	2	M2F0,M35E	CON	1.10615e-05	5.72835e-06	1.41711e-06	2.21464e-05	8.47297e-06	2.46199e-06	6.60422e-07	2.53178e-05	2.68575e-11	1.69051e-09
v0b7f	Unclassified	-	-	CON	5.52235e-06	3.92323e-06	0.00117096	0.00844215	1.48829e-05	8.23099e-06	0.0315543	0.119544	0.000414048	2.62937e-06
v0b8e	Unclassified	-	-	CON	8.02458e-05	5.79469e-05	9.93705e-10	3.40591e-08	2.6009e-05	1.61491e-05	4.61299e-06	0.000111372	1.55875e-13	3.59712e-14
v0b93	Unclassified	-	-	CON	1.01341e-05	5.81102e-06	0.000103799	0.000886649	3.42793e-06	1.75731e-06	6.34354e-05	0.00100589	1.30628e-07	1.0376e-07
v0b97	Myoviridae	2	M150,M172	CON	1.41285e-05	8.25394e-06	0.000355222	0.00260206	1.43694e-06	2.01754e-07	0.00981758	0.0565982	4.73116e-05	0.379738
v0b9c	Siphoviridae	-	-	CON	2.42737e-06	7.28346e-07	1.0003e-05	0.000110394	8.06306e-07	2.19298e-07	0.0318683	0.119544	5.08732e-06	6.77346e-05
v0bac	Unclassified	3	M150,M172,M14E	CON	0.000154944	4.98878e-05	0.00127263	0.00875117	2.27523e-05	2.88596e-06	0.000605006	0.00524923	1.16084e-05	0.00430911
v0bb7	Siphoviridae	1	M08F	CON	1.76285e-05	1.34035e-05	1.8261e-05	0.000189369	3.90946e-05	1.23392e-05	0.0459554	0.155745	1.25801e-05	2.10678e-06
v0bce	Unclassified	4	M01A,M3F3,M41E,M0B5	CON	7.52933e-05	3.81102e-06	4.75393e-09	1.32912e-07	2.08919e-05	1.24854e-05	0.0077261	0.0397602	9.19241e-10	0.0740082
v0bd1	Siphoviridae	1	M130	CON	6.1595e-05	2.98386e-05	5.26063e-05	0.000572259	2.24369e-05	5.17544e-06	9.95074e-06	0.000265855	1.17103e-08	1.55285e-10
v0be3	Myoviridae	-	-	CKD	4.48324e-06	1.42008e-05	0.0038438	0.0213963	1.98649e-06	4.30117e-06	0.000156236	0.00184569	9.20352e-06	8.09003e-05
v0bec	Siphoviridae	-	-	CON	2.01397e-06	1.62795e-06	0.0222945	0.0942336	4.85135e-06	3.36842e-06	0.000635648	0.00524923	0.000172386	0.0123145
v0c1d	Unclassified	-	-	CON	4.12291e-06	2.48031e-06	0.000219645	0.0018482	4.27928e-06	3.33333e-06	0.000263921	0.00263123	1.02392e-06	4.34643e-06
v0c1e	Unclassified	1	M411	CON	6.13994e-05	2.6185e-05	1.41931e-15	2.00349e-13	2.02252e-05	1.48012e-05	1.27959e-08	9.26029e-07	0	0
v0c23	Unclassified	2	M3EF,M17E	CKD	9.05587e-06	1.8872e-05	5.0782e-07	9.42444e-06	3.81081e-06	1.25614e-05	5.73121e-06	0.000130431	8.02192e-11	7.7929e-10
v0c27	Siphoviridae	-	-	CON	3.27095e-06	9.2126e-07	7.32854e-07	1.03607e-05	1.55405e-06	9.38596e-07	0.00232067	0.0160377	3.60418e-08	6.57968e-05
v0c28	Unclassified	-	-	CON	1.03771e-05	6.43898e-06	9.51916e-11	4.48701e-09	4.84234e-06	3.11988e-06	2.81548e-05	0.000478627	9.25926e-14	7.74858e-12
v0c2d	Unclassified	1	M367	CON	0.000167274	5.32323e-05	1.20405e-09	3.40591e-08	0.000104306	3.5883e-05	0.000101027	0.00154155	3.73901e-12	4.67497e-07
v0c30	p-crAss-like	1	M060	CON	0.000177986	3.68799e-05	7.44987e-15	1.53038e-12	9.87613e-05	3.17485e-05	3.31949e-05	0.000595387	0	3.05352e-10
v0c33	Myoviridae	-	-	CON	1.16425e-05	6.88583e-06	1.86419e-05	0.000189369	2.96847e-06	2.16082e-06	0.000111814	0.00154155	4.37497e-08	1.107e-05
v0c39	Siphoviridae	1	M1DE	CON	9.18994e-07	3.89764e-07	0.00125472	0.00844215	2.88288e-07	2.33918e-07	0.027408	0.119544	0.000387835	3.69783e-08
v0c3a	Unclassified	-	-	CKD	6.96034e-05	0.000122157	0.000340849	0.0025208	5.77432e-05	7.84591e-05	0.034374	0.135166	0.00014475	0.000299142
v0c41	Flandersviridae	-	-	CKD	1.70726e-05	6.19213e-05	0.000521388	0.00412576	5.74505e-05	0.000135266	0.0120926	0.059259	8.18014e-05	5.20422e-06
v0c4e	Siphoviridae	-	-	CON	7.06704e-06	2.84646e-06	3.62799e-08	1.04954e-06	3.10811e-06	1.57602e-06	0.0301576	0.119544	2.36694e-08	1.94296e-07
v0c67	Unclassified	1	M33E	CON	6.45531e-05	5.36988e-05	0.0061714	0.0331788	3.02568e-05	2.06959e-05	0.0016991	0.0130987	0.000130711	0.000181906
v0c74	Unclassified	-	-	CON	5.26536e-06	2.37402e-06	2.83862e-12	2.49729e-10	3.36486e-06	2.27485e-06	2.96894e-05	0.000478627	3.21965e-15	1.4716e-12
v0c8d	Unclassified	1	M443	CKD	1.55251e-05	4.35965e-05	3.39459e-13	2.95237e-11	2.82432e-05	5.40263e-05	0.00258746	0.0201577	3.13083e-14	4.66294e-15
v0c94	Myoviridae	2	M40C,M119	CON	1.1162e-05	4.42913e-06	4.46325e-09	1.32912e-07	9.5991e-06	3.00877e-06	1.63819e-06	5.17744e-05	2.45248e-13	4.91718e-13
v0c96	Unclassified	1	M129	CKD	4.49721e-07	9.90157e-07	0.0022427	0.0139661	3.78378e-07	3.02339e-06	0.0165138	0.0723583	0.000414932	0.0456012
v0c97	Unclassified	1	M387	CKD	1.33212e-05	2.34862e-05	0.001257	0.00844215	1.26216e-05	3.34181e-05	0.0469104	0.174429	0.000633213	0.000618653
v0c9c	Myoviridae	1	M44F	CKD	8.39106e-06	2.33819e-05	1.07753e-08	2.65049e-07	7.28378e-06	3.54152e-05	7.84323e-13	2.66242e-10	0	0
v0c9d	Myoviridae	3	M152,M4B5,M105	CKD	3.51955e-06	4.44882e-06	0.038457	0.147638	1.34685e-06	4.81871e-06	0.000209334	0.00263123	0.000102479	0.000595419
v0ca2	Unclassified	1	M401	CON	5.34078e-06	3.1811e-06	0.000305186	0.00241867	4.03153e-06	1.36257e-06	0.00428319	0.0234956	1.90162e-05	8.49577e-06
v0cad	Siphoviridae	-	-	CON	3.54469e-06	7.87402e-07	1.3854e-05	0.000189369	1.81982e-06	4.73684e-07	0.000610031	0.00524923	1.65554e-07	2.67484e-05
v0cae	Myoviridae	1	M003	CON	1.22402e-05	7.73622e-06	0.00034832	0.0025208	6.29279e-06	2.66374e-06	0.000261999	0.00263123	1.57054e-06	1.58947e-05
v0cb1	Unclassified	-	-	CON	0.000162439	8.30886e-05	2.27323e-06	3.12099e-05	6.64414e-05	2.97953e-05	1.72918e-07	8.82248e-06	1.16214e-11	2.221e-12
v0cc3	Unclassified	-	-	CON	0.000227874	5.04173e-05	1.74196e-09	5.91905e-08	5.65541e-05	3.34532e-05	6.93397e-06	0.000170136	3.99125e-13	2.75757e-07
v0cd2	Unclassified	-	-	CON	2.98994e-05	9.69882e-06	4.4888e-09	1.32912e-07	1.40766e-05	2.52924e-06	1.19031e-05	0.000269413	1.68632e-12	0.00829557
v0cd3	Unclassified	4	M03F,M048,M3D2,M0EA	CON	4.55503e-05	4.3622e-06	7.10423e-07	1.03607e-05	1.43423e-05	4.07602e-06	0.000152801	0.00184569	2.59918e-09	0.00894038
v0cd8	Myoviridae	-	-	CON	2.81844e-05	1.81299e-05	0.000325573	0.00241867	6.1982e-06	4.95322e-06	0.000400616	0.00412073	2.19806e-06	1.94148e-06
v0cef	Unclassified	-	-	CON	0.000116763	3.42264e-05	9.76194e-09	2.50314e-07	5.68514e-05	2.06053e-05	4.88786e-06	0.000115431	1.51135e-12	6.35168e-06
v0d0a	Siphoviridae	-	-	CON	2.18994e-06	9.03543e-07	2.55781e-05	0.000235517	8.33333e-07	2.2807e-07	0.0519527	0.180635	1.93098e-05	0.00710332
v0d27	Unclassified	-	-	CKD	1.05615e-05	1.28858e-05	0.0116314	0.0605002	3.07658e-06	3.71053e-06	0.00160456	0.0130987	0.000221887	3.58744e-05
v0d3b	Unclassified	2	M150,M172	CON	0.000825134	0.000449283	0.00717415	0.0331788	0.00327905	9.3576e-05	0.000218659	0.00263123	2.25347e-05	5.53029e-05
v0d64	Unclassified	-	-	CON	2.65056e-05	1.9815e-05	1.85307e-05	0.000189369	8.37387e-06	5.26608e-06	1.23595e-06	4.28253e-05	5.8402e-10	1.44296e-09
v0d68	Siphoviridae	1	M115	CON	2.75503e-05	3.27559e-06	4.75127e-13	4.04356e-11	1.41712e-05	1.19591e-06	7.69925e-07	3.26243e-05	0	3.79857e-05
v0d7c	Unclassified	1	M4A1	CON	6.40866e-05	4.60472e-05	0.000539593	0.00412576	2.08468e-05	1.24123e-05	6.4936e-08	3.91829e-06	8.78587e-10	1.43965e-10
v0d7e	Siphoviridae	-	-	CON	1.03184e-05	4.62402e-06	0.000482312	0.00395145	3.91441e-06	1.9386e-06	0.00498846	0.0292537	3.35336e-05	2.23342e-05
v0d7f	Unclassified	2	M2AC,M063	CON	8.57263e-06	3.83858e-06	5.53271e-08	1.39545e-06	3.90541e-06	1.88012e-06	0.0171436	0.0732215	2.06548e-08	2.71314e-10
v0da1	Siphoviridae	-	-	CON	1.5e-05	3.01181e-06	5.09726e-06	7.13256e-05	5.29279e-06	1.15789e-06	0.0517989	0.180635	4.26338e-06	0.000826187
v0dc2	Unclassified	-	-	CON	3.75419e-06	1.47638e-06	4.29737e-10	2.18312e-08	1.65766e-06	1.3538e-06	1.34478e-05	0.000269413	1.95288e-13	1.58705e-05
v0dce	Unclassified	-	-	CON	3.43855e-06	1.70276e-06	1.75035e-06	2.68114e-05	1.26577e-06	6.90058e-07	0.0439409	0.137924	1.33678e-06	0.0231834
v0de1	Unclassified	-	-	CON	3.79302e-05	1.87854e-05	0.000515905	0.00412576	3.64054e-05	1.64971e-05	0.00437251	0.0234956	3.15857e-05	0.00173385
v0de2	Unclassified	2	M0BA,M1E5	CON	1.38603e-05	2.03937e-06	1.42958e-06	2.21464e-05	8.04955e-06	1.71637e-06	1.68178e-09	2.07693e-07	8.33777e-14	1.11022e-16
v0df2	Unclassified	1	M01A	CON	1.86872e-06	4.76378e-07	0.0296211	0.128881	1.5e-06	5.35088e-07	8.23058e-07	3.26243e-05	4.51747e-07	0.000171318
v0df8	Myoviridae	-	-	CON	9.26816e-06	4.88976e-06	2.10556e-12	1.91257e-10	2.68919e-06	1.95322e-06	4.59745e-05	0.000864023	3.66374e-15	1.88738e-15
v0dfc	Unclassified	-	-	CON	1.44413e-06	1.10236e-06	0.00674135	0.0331788	2.70721e-06	8.09942e-07	0.0253418	0.107724	0.00165282	2.69586e-05
v0e04	Unclassified	2	M4C5,M0B5	CON	1.03184e-05	1.00984e-06	0.0253459	0.111131	2.16216e-06	4.03509e-07	0.00127011	0.00929911	0.000365181	7.53368e-05
v0e16	Unclassified	1	M10A	CON	2.07263e-06	8.56299e-07	1.51324e-06	2.21464e-05	4.63964e-06	3.57018e-06	1.21674e-06	4.28253e-05	5.15921e-11	2.18115e-08
v0e20	Unclassified	2	M0E2,M36B	CON	9.81285e-06	7.33858e-06	0.00843354	0.044539	3.38739e-06	1.89766e-06	0.0321099	0.119544	0.00249519	0.00782382
v0e27	Unclassified	1	M09B	CON	1.72039e-05	8.34843e-06	2.13832e-11	1.23407e-09	6.94595e-06	3.95029e-06	0.00720444	0.0365026	4.69891e-12	6.94234e-12
v0e32	Siphoviridae	-	-	CON	7.55112e-05	3.92717e-06	3.6474e-13	4.04356e-11	2.3036e-05	4.54386e-06	5.46771e-05	0.000883618	7.77156e-16	3.79585e-13
v0e34	Myoviridae	6	M511,M01E,M2D4,M003,M11F,M0F6	CON	4.88101e-05	2.88091e-05	5.55747e-08	1.39545e-06	2.66261e-05	1.31871e-05	9.89904e-05	0.00154155	1.4813e-10	2.58111e-10
v0e38	Siphoviridae	3	M511,M069,M119	CON	3.31564e-05	5.79331e-06	1.80044e-11	1.23407e-09	3.90541e-06	3.56725e-07	0.000176623	0.00205861	1.09357e-13	9.05613e-08
v0e45	Myoviridae	2	M387,M1E0	CKD	1.62263e-05	3.46516e-05	0.00772572	0.0334808	2.36351e-05	7.15058e-05	0.00203118	0.0146962	0.000189286	0.000305283
v0e4c	Unclassified	-	-	CON	3.56089e-05	2.925e-05	1.23059e-08	2.97758e-07	8.68468e-06	4.60234e-06	1.02928e-06	3.50149e-05	4.17999e-13	5.30521e-11
v0e55	Unclassified	1	M14E	CON	7.14804e-06	3.02165e-06	8.82194e-10	2.99376e-08	6.20721e-06	1.78655e-06	0.0353066	0.135166	7.84672e-10	6.79031e-09
v0e6f	Siphoviridae	1	M30B	CON	1.06676e-05	3.11024e-06	7.3335e-06	8.52848e-05	4.45045e-06	9.26901e-07	0.00133939	0.00977675	1.90934e-07	5.44305e-10
v0e71	Siphoviridae	1	M2D4	CON	8.25698e-06	3.59449e-06	2.51101e-06	3.12099e-05	6.82883e-06	4.90643e-06	0.0525435	0.180635	2.22195e-06	5.49943e-06
v0e73	Myoviridae	1	M457	CON	1.25279e-05	6.25787e-06	2.78346e-09	9.9048e-08	1.09054e-05	4.05556e-06	0.0332765	0.119544	2.23246e-09	8.85254e-11
v0e75	Siphoviridae	-	-	CON	5.0419e-06	1.08661e-06	2.16499e-11	1.23407e-09	2.82432e-06	6.66667e-07	4.19284e-05	0.000800864	3.23075e-14	8.51242e-09
v0e76	Unclassified	2	M473,M08F	CON	2.72654e-05	2.12165e-05	5.36771e-08	1.13059e-06	9.54505e-06	7.01754e-06	0.000993392	0.00801965	1.31465e-09	2.70102e-10
v0e7b	Unclassified	1	M2AC	CON	2.91089e-05	9.84449e-06	1.38836e-14	2.27707e-12	1.27432e-05	5.36842e-06	7.18587e-05	0.00111273	0	0
v0e7c	Unclassified	1	M411	CON	2.41061e-05	1.32362e-05	7.35929e-11	3.29594e-09	8.75225e-06	6.47661e-06	1.29553e-06	4.28253e-05	3.66374e-15	2.21823e-13
v0e7d	Siphoviridae	-	-	CON	3.7067e-06	2.10236e-06	0.00098796	0.00684122	2.95495e-06	6.08187e-07	0.000298124	0.00330084	4.72371e-06	1.72932e-07
v0e9a	Siphoviridae	-	-	CON	5.60615e-06	2.88976e-06	3.09089e-06	4.62905e-05	2.3018e-06	1.19591e-06	0.011708	0.059259	6.56254e-07	2.59712e-08
v0eaa	Siphoviridae	-	-	CON	7.09218e-06	1.34843e-06	2.30591e-06	3.12099e-05	3.92793e-06	1.16374e-06	0.000868952	0.00730706	4.21349e-08	0.0006368
v0eac	Siphoviridae	1	M089	CKD	1.79609e-06	3.37205e-06	7.48942e-05	0.00071727	3.96396e-07	1.02339e-06	0.0287312	0.119544	3.0231e-05	0.041879
v0eb6	Myoviridae	1	M0A9	CKD	5.72067e-06	1.65669e-05	5.04225e-07	9.42444e-06	4.9009e-06	1.88216e-05	6.53256e-09	8.25467e-07	1.13132e-13	1.41664e-13
v0ebb	Unclassified	3	M41E,M09D,M0B5	CON	9.86173e-05	7.22441e-07	3.83041e-11	3.29594e-09	0.000142716	2.53216e-06	0.00192833	0.013909	2.30727e-12	0.0594218
v0ec7	Unclassified	1	M24C	CKD	3.35754e-06	4.38386e-06	0.0291728	0.128881	5.85586e-07	1.24269e-06	0.00427232	0.0234956	0.00124512	0.127206
v0ecc	Unclassified	-	-	CON	3.74022e-06	1.07677e-06	2.5667e-06	3.12099e-05	7.13964e-06	1.52924e-06	0.00141783	0.0102748	7.43532e-08	0.00525939
v0ecd	Quimbyviridae	1	M35E	CON	1.52374e-05	9.39764e-06	0.000755782	0.00495766	6.46396e-06	1.5614e-06	2.3367e-06	6.90259e-05	3.73597e-08	1.14641e-07
v0ecf	Myoviridae	1	M47E	CON	7.01676e-06	1.96654e-06	2.25253e-10	9.86734e-09	9.18919e-07	4.00585e-07	0.000290004	0.00313371	2.04858e-12	4.78745e-07
v0ed1	Unclassified	-	-	CKD	3.39385e-06	9.41339e-06	5.08556e-08	1.11413e-06	2.47748e-06	1.04942e-05	3.42256e-11	6.63512e-09	1.11022e-16	1.11022e-16
v0ed4	Myoviridae	1	M319	CON	7.37877e-05	2.69646e-05	3.44936e-16	1.1653e-13	3.08198e-05	7.92982e-06	8.0221e-09	8.25467e-07	0	0
v0ed8	Unclassified	3	M01A,M41E,M0B5	CON	2.94134e-06	1.57677e-06	0.000445303	0.00384627	3.93333e-05	1.92398e-06	0.000483785	0.00460338	3.52243e-06	0.106284
v0ee8	Unclassified	3	M130,M2F0,M35E	CON	7.48883e-05	5.14291e-05	0.000494739	0.00395145	6.9e-05	2.21023e-05	1.3698e-06	4.28253e-05	1.49854e-08	1.48368e-08
v0ef9	Unclassified	1	M4DB	CKD	1.67458e-05	4.61142e-05	2.35919e-12	1.91257e-10	3.4027e-05	8.20234e-05	1.32456e-05	0.000269413	1.22125e-15	3.33067e-16
v0efc	Unclassified	2	M4A4,M16D	CKD	1.56229e-05	2.98957e-05	2.65224e-09	9.9048e-08	2.49279e-05	7.47865e-05	0.000104797	0.00154155	8.31379e-12	3.91687e-12
v0efe	Siphoviridae	1	M2EB	CON	3.04609e-05	2.24016e-05	0.0105695	0.0489569	5.22523e-06	4.06725e-06	0.00304225	0.0231322	0.000364797	0.00274456
v0f35	p-crAss-like	-	-	CON	5.1648e-06	3.86417e-06	0.00637381	0.0331788	5.24775e-06	1.69006e-06	0.000326691	0.00409037	2.93226e-05	2.32547e-05
v0f5a	Unclassified	-	-	CON	2.21173e-05	6.96063e-06	0.000493369	0.00395145	1.42072e-05	3.73392e-06	0.000299852	0.00330084	2.47448e-06	0.000296149
v0f62	Myoviridae	2	M474,M4DB	CKD	7.67318e-06	1.68386e-05	2.44911e-09	8.42831e-08	1.23694e-05	2.44942e-05	0.00154233	0.0128545	1.03129e-10	1.11936e-10
v0f6f	Unclassified	-	-	CON	0.000145081	6.09528e-05	0.0448594	0.157607	8.08288e-05	5.91901e-05	3.11758e-05	0.000478627	2.02508e-05	3.20136e-05
v0f76	Unclassified	-	-	CON	5.69944e-05	1.17047e-05	1.89593e-09	6.04507e-08	3.34144e-05	2.19386e-05	0.0171729	0.0732215	8.18784e-10	3.50312e-08
v0f80	Unclassified	-	-	CON	5.09777e-06	2.88976e-06	0.00237063	0.0169393	5.47748e-06	1.67251e-06	0.000118724	0.00164759	4.52664e-06	4.72592e-05
v0f81	Siphoviridae	-	-	CKD	3.56145e-06	9.64173e-06	0.0394807	0.155408	1.48649e-06	8.99708e-06	2.59554e-07	1.20041e-05	1.98761e-07	6.90266e-07
v0f90	Quimbyviridae	1	M4CD	CON	1.07235e-05	6.01969e-06	0.00166633	0.00989726	1.76937e-05	6.05848e-06	1.14001e-07	5.84055e-06	4.44215e-09	1.70429e-09
v0fa2	Myoviridae	1	M2D4	CON	1.29134e-05	8.37598e-06	0.00590392	0.030079	3.9009e-06	2.99123e-06	0.000202478	0.00231822	1.74973e-05	6.47986e-05
v0fa4	Unclassified	-	-	CON	1.15335e-05	4.37795e-06	3.63455e-08	1.04954e-06	5.52252e-06	2.9883e-06	0.0284547	0.119544	2.24314e-08	4.94177e-09
v0faa	Unclassified	-	-	CON	4.39385e-06	6.06299e-07	2.07261e-12	1.91257e-10	1.85586e-06	4.21053e-07	0.00040015	0.00412073	2.9643e-14	4.55379e-06
v0fb6	Unclassified	-	-	CKD	2.47849e-05	3.53248e-05	4.65249e-05	0.000525528	1.3982e-05	3.31667e-05	0.0225268	0.096675	1.54783e-05	3.32397e-05
v0fcb	Siphoviridae	-	-	CON	8.7933e-06	9.2126e-07	5.41682e-07	1.03607e-05	1.77793e-05	3.9883e-06	1.8971e-06	5.17744e-05	2.93939e-11	0.00331244
v0fe0	Unclassified	-	-	CON	1.83017e-05	5.70866e-06	2.53681e-09	9.9048e-08	3.59009e-06	1.60234e-06	0.000251286	0.00263123	1.85383e-11	1.08133e-08
v0ff5	Siphoviridae	1	M2D4	CON	0.000134461	4.39252e-05	3.56016e-13	2.95237e-11	2.15405e-05	1.73538e-05	1.73878e-05	0.000347023	2.22045e-16	1.11022e-16
v0ff7	Siphoviridae	3	M0C0,M3EF,M1C8	CKD	2.94413e-06	7.07874e-06	3.93824e-07	6.51586e-06	3.6036e-06	6.09357e-06	1.24086e-09	2.00866e-07	1.77636e-14	7.98805e-13
v1007	Unclassified	1	M244	CON	0.000137687	8.64567e-06	1.57686e-17	9.02138e-15	2.52883e-05	7.10234e-06	0.0110209	0.0565982	0	2.29875e-07
v100a	Siphoviridae	3	M192,M31C,M0DE	CON	4.39609e-05	1.71181e-05	1.38666e-10	5.3067e-09	2.80541e-05	1.22456e-05	0.0499751	0.180635	1.84994e-10	2.22731e-10
v101b	Myoviridae	1	M4CB	CON	6.40503e-06	1.46063e-06	9.30556e-09	2.50314e-07	1.44414e-05	6.28655e-07	2.16072e-05	0.000429505	6.07925e-12	0.0227184
v1022	Unclassified	-	-	CON	7.26816e-06	3.42913e-06	3.82786e-10	1.41774e-08	8.31532e-06	2.21637e-06	0.00138123	0.0102748	1.54746e-11	5.82544e-10
v102e	Unclassified	1	M2AC	CON	1.49162e-05	3.91339e-06	1.53491e-16	3.47502e-14	4.8964e-06	9.06433e-07	3.59299e-05	0.00067247	0	0
v1031	Siphoviridae	1	M36B	CON	3.20056e-05	2.45217e-05	0.0033834	0.0213963	1.72883e-05	7.05556e-06	0.000495856	0.00460338	2.39876e-05	1.35997e-05
v103e	Siphoviridae	1	M2BD	CON	8.47207e-06	6.82874e-06	0.00162912	0.00989726	7.47748e-06	4.15789e-06	9.82263e-05	0.00154155	2.66405e-06	2.99439e-05
v1053	Unclassified	-	-	CON	1.59804e-05	1.04764e-05	2.9337e-05	0.000266448	4.3964e-06	2.73099e-06	0.0499702	0.180635	2.11584e-05	3.73105e-05
v1058	Unclassified	1	M09B	CON	8.36034e-06	3.90354e-06	1.99463e-10	9.55738e-09	2.81982e-06	2.33918e-06	0.0343403	0.135166	1.82932e-10	8.76308e-11
v105d	Siphoviridae	-	-	CON	4.38827e-06	1.16339e-06	1.00681e-06	1.63649e-05	1.18468e-06	7.98246e-07	6.05093e-07	2.53178e-05	1.77444e-11	0.000465616
v105f	Myoviridae	1	M1F1	CON	1.58603e-05	7.39764e-06	8.93074e-05	0.000846917	5.54955e-06	4.19591e-06	0.0118742	0.059259	1.56489e-05	1.86283e-05
v1063	Unclassified	1	M17F	CON	6.39832e-05	3.85807e-05	0.000632306	0.00459683	1.26081e-05	7.89181e-06	0.000266927	0.00263123	2.80084e-06	2.03857e-05
v106f	Unclassified	1	M130	CON	3.03073e-05	1.15374e-05	0.000116634	0.00109346	8.08559e-06	2.80409e-06	0.000305866	0.00330084	6.47449e-07	2.94745e-06
v1072	Unclassified	-	-	CKD	4.8352e-06	7.34646e-06	1.55301e-08	5.01467e-07	3.31532e-06	1.13099e-05	3.30159e-07	1.54054e-05	1.73861e-13	1.25e-12
v1081	Siphoviridae	-	-	CON	2.62011e-06	1.27165e-06	0.00371823	0.0213963	1.63063e-06	4.73684e-07	0.00369955	0.0231322	0.000167739	9.43739e-06
v1083	Unclassified	1	M4A1	CON	1.12095e-05	2.5748e-06	2.46128e-06	3.12099e-05	1.13604e-05	1.2924e-06	0.000164867	0.00195962	9.18095e-09	1.21013e-05
v1088	Siphoviridae	1	M1F1	CKD	3.12235e-05	5.20295e-05	0.00224879	0.0139661	1.67432e-05	2.16813e-05	0.00815014	0.0464257	0.000218233	0.000346667
v108a	Unclassified	1	M31C	CON	8.58659e-06	3.06693e-06	3.15218e-10	1.41774e-08	5.5e-06	2.18129e-06	0.00783313	0.0397602	6.84623e-11	3.5731e-09
v108b	Siphoviridae	1	M1DE	CON	5.13966e-06	2.50394e-06	0.000134832	0.00112904	2.27477e-06	6.87135e-07	0.0175982	0.0814484	3.31038e-05	2.27928e-05
v108c	Siphoviridae	2	M0E4,M119	CON	1.14218e-05	2.73819e-06	4.73903e-06	6.60285e-05	4.87387e-06	3.52047e-06	2.60831e-05	0.000467104	2.9436e-09	3.05264e-06
v1092	Unclassified	1	M391	CON	5.23743e-06	3.51181e-06	1.16224e-05	0.000144992	3.46847e-06	2.71053e-06	0.00286717	0.0211774	6.07051e-07	0.000107477
v1095	Unclassified	-	-	CON	0.000124073	3.22618e-05	0.00223571	0.0139661	0.000181833	5.37485e-05	0.000158697	0.00194325	5.62418e-06	8.76013e-06
v1097	Siphoviridae	-	-	CON	5.23184e-06	3.6122e-06	3.52862e-05	0.000349801	3.42793e-06	1.90351e-06	0.0517134	0.180635	2.59374e-05	0.000117481
v10ba	Unclassified	-	-	CON	0.000147187	5.48465e-05	0.000349794	0.0025208	0.000170986	7.34006e-05	0.0274271	0.119544	0.000120445	0.0449033
v10be	Unclassified	1	M165	CON	2.87709e-06	2.19291e-06	2.5039e-05	0.000235517	8.24324e-07	6.05263e-07	0.0313136	0.119544	1.1807e-05	3.4146e-07
v10c2	Siphoviridae	1	M2F9	CON	2.8905e-05	4.43307e-06	0.0023429	0.0169393	3.21441e-05	5.96491e-06	2.29841e-06	6.90259e-05	1.07912e-07	0.00269659
v10c8	Siphoviridae	-	-	CON	1.08128e-05	7.83465e-06	5.91829e-07	1.03607e-05	5.11712e-06	1.82456e-06	0.000811812	0.00730706	1.07892e-08	9.87033e-09
v10cb	Unclassified	5	M01A,M14E,M4C5,M41E,M0B5	CON	4.26257e-06	2.45079e-06	5.47564e-06	7.24872e-05	1.00811e-05	5.76023e-07	1.72547e-06	5.17744e-05	2.4929e-10	0.00641966
v10d1	Siphoviridae	1	M063	CON	8.39106e-06	6.06693e-06	7.70635e-08	1.96004e-06	7.56757e-06	3.30409e-06	0.00447911	0.0292537	7.86551e-09	6.87612e-10
v10d5	Unclassified	-	-	CON	2.90447e-05	9.03937e-06	4.94735e-16	1.1653e-13	1.14414e-05	3.1345e-06	2.5264e-10	3.45608e-08	0	0
v10e5	Siphoviridae	1	M411	CON	8.27654e-06	1.30315e-06	2.91933e-11	1.80716e-09	3.03604e-06	6.92982e-07	0.000161671	0.00195962	1.60427e-13	4.41914e-09
v10e6	Unclassified	1	M150	CON	1.96899e-05	6.85433e-06	0.000124415	0.00109346	1.26126e-06	2.30994e-07	0.0160439	0.0723583	2.81936e-05	0.109614
v10f6	Myoviridae	1	M457	CON	1.86006e-05	8.76378e-06	1.78871e-09	5.91905e-08	9.27027e-06	7.24269e-06	0.00785742	0.0397602	3.65253e-10	1.50565e-11
v10fd	Myoviridae	1	M0BA	CON	2.27095e-06	1.5689e-06	3.71531e-08	1.04954e-06	5.63063e-07	3.53801e-07	0.000100837	0.00154155	1.02315e-10	9.82208e-05
v1103	Unclassified	1	M130	CON	0.000283425	0.000139555	0.000155177	0.00113965	0.00010073	2.36345e-05	1.28067e-08	9.26029e-07	5.55339e-11	2.25509e-12
v1113	Podoviridae	2	M063,M457	CON	1.95894e-05	6.91732e-06	1.51785e-11	1.23407e-09	1.24955e-05	5.91813e-06	0.0191155	0.0868424	8.66618e-12	5.28344e-12
v1118	Unclassified	2	M003,M08F	CON	1.15922e-05	5.21654e-06	9.94114e-11	4.48701e-09	3.34685e-06	2.52632e-06	0.00484567	0.0292537	1.41438e-11	8.71142e-09
v1119	Unclassified	1	M042	CON	2.81955e-05	3.49606e-06	1.57725e-07	2.69315e-06	1.71396e-05	1.03509e-06	3.33377e-05	0.000595387	1.4182e-10	1.01399e-05
v112f	Unclassified	-	-	CON	1.22626e-06	7.24409e-07	0.000489851	0.00395145	3.42342e-07	2.25146e-07	0.00100999	0.00801965	7.67804e-06	0.00982381
v1140	Siphoviridae	2	M079,M08F	CON	1.95279e-05	1.19843e-05	6.66597e-07	1.03607e-05	6.80631e-06	3.52632e-06	0.0538888	0.180635	6.51696e-07	1.99227e-06
v1142	Unclassified	1	M351	CON	2.04302e-05	1.21654e-06	1.2496e-06	2.21464e-05	2.9536e-05	1.08012e-05	7.08823e-05	0.00111273	2.13883e-09	0.00152031
v1145	Unclassified	1	M130	CON	0.00214154	0.00099713	1.07731e-05	0.000119084	0.000807135	0.000198968	2.23661e-08	1.71484e-06	7.24165e-12	4.86944e-13
v114a	Unclassified	5	M01A,M4C5,M41E,M237,M0B5	CON	2.58184e-05	2.22441e-07	1.39116e-09	4.6664e-08	3.91441e-06	3.85965e-07	0.00740623	0.0365026	2.7096e-10	0.101491
v114d	Unclassified	2	M41E,M0B5	CON	9.36872e-06	2.54724e-06	2.77676e-06	3.12099e-05	1.19955e-05	2.21637e-06	8.60799e-07	3.26243e-05	6.63519e-11	0.00541646
v1153	Siphoviridae	2	M003,M079	CON	4.41257e-05	3.24626e-05	0.000228915	0.0018482	1.8018e-05	1.42222e-05	8.43084e-05	0.00126091	3.62119e-07	3.43625e-07
v116e	Unclassified	-	-	CON	7.33184e-05	4.14508e-05	0.000689796	0.00495766	9.95e-05	7.52368e-05	0.0354372	0.135166	0.000284023	0.0010957
v1170	Myoviridae	1	M21E	CON	8.66201e-06	1.67913e-06	1.69762e-06	2.68114e-05	3.61261e-06	1.23684e-06	0.000146522	0.00184569	5.74949e-09	0.000135675
v1173	Unclassified	1	M2BD	CON	1.22011e-05	3.44882e-06	1.83316e-07	3.75013e-06	6.43694e-06	2.35673e-06	1.45095e-09	2.00866e-07	9.76996e-15	1.11922e-12
v1177	Siphoviridae	-	-	CON	8.7095e-06	5.58268e-06	0.000679923	0.00459683	5.28378e-06	3.45029e-06	2.30367e-06	6.90259e-05	3.33227e-08	0.000152424
v1178	Siphoviridae	-	-	CON	1.07067e-05	6.03937e-06	1.21925e-07	2.69315e-06	1.18018e-05	4.07602e-06	0.0279035	0.119544	6.97401e-08	3.66641e-08
v117a	Unclassified	-	-	CON	1.14609e-05	7.13189e-06	0.00301716	0.0170408	8.48198e-06	6.58772e-06	0.0230176	0.100321	0.000734405	0.00465731
v118d	Unclassified	-	-	CON	4.30838e-05	5.68701e-06	5.86577e-12	4.06045e-10	1.36306e-05	7.88889e-06	7.57957e-05	0.00111273	1.62093e-14	0.000680818
v1195	Unclassified	3	M001,M3D3,M39D	CON	0.000193911	0.000142455	0.00845888	0.044539	0.000331676	0.000174573	2.72173e-05	0.000467104	3.74907e-06	8.62029e-06
v11b2	Siphoviridae	-	-	CON	0.000107975	3.34941e-05	9.73115e-09	2.50314e-07	5.53964e-05	1.2117e-05	4.69739e-06	0.000111372	1.44984e-12	2.89267e-05
v11c2	Unclassified	1	M3D2	CON	2.73101e-05	9.49606e-06	2.56635e-08	7.4293e-07	1.48108e-05	1.56725e-06	5.40384e-05	0.000883618	3.92524e-11	0.0208706
v11c9	Unclassified	-	-	CON	4.0419e-06	3.07087e-06	5.16241e-07	9.42444e-06	3.55405e-06	2.25731e-06	0.000322735	0.00409037	3.91787e-09	8.05959e-07
v11d2	Unclassified	-	-	CON	1.66592e-05	1.29587e-05	0.0207818	0.0907253	4.30631e-06	3.50877e-06	0.0122736	0.059259	0.00236549	0.0954223
v11d6	Unclassified	1	M23A	CON	2.37151e-06	8.87795e-07	3.35755e-10	1.41774e-08	1.31982e-06	8.97661e-07	0.000126507	0.00164759	1.35025e-12	1.07011e-08
v11db	Unclassified	2	M367,M18F	CON	0.000123109	2.78386e-05	2.65149e-11	1.62586e-09	7.68874e-05	4.18216e-05	1.35034e-05	0.000269413	1.31006e-14	1.93413e-06
v11e9	Myoviridae	1	M0B6	CKD	1.79609e-06	3.38976e-06	0.0145285	0.0686164	7.25225e-07	3.21637e-06	7.42231e-05	0.00111273	1.58949e-05	2.93622e-05
v11ea	Unclassified	-	-	CKD	1.17318e-06	4.7874e-06	0.000260595	0.00223079	1.46396e-06	8.31579e-06	9.45045e-10	9.9495e-08	7.39619e-12	6.20132e-10
v1203	Myoviridae	-	-	CKD	2.03911e-07	5.74803e-07	0.000256937	0.00223079	1.44144e-07	7.10526e-07	0.000305115	0.00330084	1.36106e-06	0.00213198
v1205	Unclassified	-	-	CKD	8.35196e-07	3.93701e-06	0.0014082	0.00898117	1.00901e-06	3.42982e-06	1.06392e-05	0.000265855	2.84907e-07	0.00137799
v1206	Myoviridae	-	-	CKD	6.73184e-07	1.81693e-06	0.000730334	0.00495766	7.20721e-07	2.80994e-06	6.82101e-05	0.00111273	8.87471e-07	9.13681e-10
v1213	Siphoviridae	3	M1B1,M4A4,M16D	CKD	9.94693e-06	1.77047e-05	8.01299e-09	2.50314e-07	2.47613e-05	3.03947e-05	4.48614e-05	0.000864023	1.06599e-11	2.71904e-11
v1224	Myoviridae	2	M517,M0E4	CON	5.0095e-05	3.79882e-05	4.42964e-07	6.51586e-06	2.18604e-05	1.5348e-05	6.7612e-06	0.000170136	8.24637e-11	1.70505e-11
v1226	Unclassified	3	M084,M125,M16D	CKD	2.06229e-05	5.45531e-05	3.84701e-10	1.41774e-08	3.2473e-05	9.1883e-05	2.27898e-06	6.90259e-05	3.13083e-14	2.54241e-14
v1229	Siphoviridae	-	-	CON	6.6648e-06	3.44291e-06	5.59583e-05	0.000572259	5.33333e-06	2.71053e-06	0.00031051	0.00402648	3.27847e-07	0.00116089
v1233	Siphoviridae	1	M4A1	CON	3.07067e-05	5.75984e-06	4.14428e-06	6.46313e-05	2.51757e-05	9.60526e-06	2.60406e-05	0.000467104	2.58464e-09	0.0153388
v1244	Siphoviridae	1	M119	CON	2.68911e-05	6.91142e-06	0.00134716	0.00875117	2.84685e-06	1.93567e-06	0.00587376	0.0317415	0.000100866	0.00767464
v1248	Unclassified	4	M01A,M4C5,M41E,M0B5	CON	6.77235e-05	4.31299e-06	1.25673e-09	3.40591e-08	2.95721e-05	1.30731e-05	0.000354003	0.00412073	1.30979e-11	3.3822e-05
v1253	Siphoviridae	-	-	CON	5.42849e-05	3.37874e-05	2.8485e-09	9.9048e-08	4.07207e-05	8.71053e-06	0.00200446	0.0146962	1.53528e-10	5.64554e-10
v125f	Unclassified	1	M1F1	CON	1.42961e-05	6.5748e-07	0.00390988	0.0213963	2.07207e-06	2.4269e-07	7.1508e-05	0.00111273	4.49855e-06	0.0150498
v1260	Unclassified	-	-	CKD	0.000113078	0.000195419	6.0533e-08	1.5262e-06	0.000133099	0.000202433	0.0389337	0.137924	4.91764e-08	2.19863e-07
v1271	Siphoviridae	-	-	CON	8.07821e-06	5.45472e-06	1.09031e-05	0.000136605	3.89189e-06	1.23977e-06	3.62281e-05	0.00067247	8.94756e-09	6.68755e-10
v128e	Unclassified	-	-	CON	0.000101229	1.8502e-05	3.09531e-14	5.48633e-12	5.75901e-05	1.08041e-05	1.17555e-05	0.000269413	0	2.54759e-07
v12c4	Unclassified	-	-	CON	3.8567e-05	1.11752e-05	8.19988e-09	2.50314e-07	0.000133351	1.8848e-05	1.01288e-07	5.84055e-06	2.9643e-14	1.02959e-06
v12da	Unclassified	1	M182	CKD	5.23156e-05	8.09449e-05	0.00038481	0.00260728	4.94775e-05	6.19708e-05	0.0192475	0.0868424	9.49024e-05	0.000146231
v12df	Siphoviridae	1	M4A1	CON	3.20112e-06	1.83465e-06	9.93571e-05	0.000851784	2.6036e-06	1.18129e-06	2.00318e-07	9.42546e-06	5.10316e-10	9.7411e-13
v12e5	Siphoviridae	-	-	CON	2.31285e-06	1.00591e-06	3.70737e-07	6.51586e-06	1.25225e-06	3.56725e-07	0.018632	0.0849222	1.36705e-07	0.00693304
v12ee	Unclassified	1	M226	CON	2.11899e-05	5.23622e-06	2.05431e-10	9.86734e-09	1.93468e-05	4.40643e-06	1.01395e-06	3.50149e-05	7.77156e-15	2.02196e-07
v12ef	Siphoviridae	-	-	CON	9.01117e-06	5.4626e-06	0.0025306	0.0170408	4.95946e-06	4e-06	0.000402586	0.00412073	1.50749e-05	7.04279e-06
v132b	Unclassified	1	M2BD	CON	2.74302e-06	1.59055e-06	0.000923447	0.00684122	6.89189e-07	3.91813e-07	0.00470748	0.0292537	5.80164e-05	0.256654
v133f	Siphoviridae	-	-	CKD	1.31006e-06	8.62205e-06	6.40469e-07	1.03607e-05	2.25225e-06	1.03392e-05	0.000107038	0.00154155	1.67296e-09	2.68558e-08
v134d	Siphoviridae	1	M077	CKD	9.58659e-06	2.05413e-05	5.63889e-07	1.03607e-05	1.19414e-05	1.87485e-05	0.00601473	0.0361094	6.95352e-08	4.08387e-08
v1351	Unclassified	3	M1FE,M215,M086	CKD	2.85475e-06	1.33071e-05	5.1801e-22	4.38997e-19	5.58108e-06	2.56696e-05	8.99593e-08	4.97097e-06	0	0
v135d	Unclassified	-	-	CKD	6.92737e-06	1.5748e-05	9.34524e-05	0.000851784	6.57207e-06	2.29386e-05	1.83144e-08	1.19177e-06	4.8083e-11	3.57345e-11
v1363	Siphoviridae	-	-	CON	5.18994e-06	3.09843e-06	9.4199e-05	0.000851784	1.88739e-06	5.49708e-07	0.0568013	0.181344	7.02981e-05	0.000738858
v136f	Unclassified	-	-	CKD	8.37989e-07	9.19291e-06	4.73245e-08	1.11413e-06	8.46847e-07	1.48655e-05	0.00837683	0.0464257	8.97854e-09	2.22045e-16
v1379	Unclassified	3	M215,M3DC,M4F7	CKD	1.01676e-06	2.59252e-06	1.71613e-14	2.83611e-12	1.0991e-06	5.55556e-06	3.3177e-09	5.25549e-07	0	0
v1385	Siphoviridae	2	M4D8,M2F9	CON	0.000122436	1.89232e-05	0.00893319	0.044539	5.75225e-05	1.02164e-05	0.000547488	0.00521693	6.46964e-05	0.025285
v1386	Unclassified	-	-	CON	9.86313e-06	4.79528e-06	0.000128122	0.00109346	3.58559e-06	1.17836e-06	0.00178538	0.0130987	3.72642e-06	0.000453211
v13b9	Unclassified	-	-	CON	2.16453e-05	1.42028e-05	0.00137035	0.00898117	2.56261e-05	8.84795e-06	9.88548e-08	5.84055e-06	3.21355e-09	1.17323e-08
v13d7	Unclassified	1	M2DB	CKD	8.42458e-06	1.45256e-05	4.88412e-09	1.32912e-07	7.6036e-06	1.24532e-05	0.000335384	0.00409037	4.60907e-11	1.75859e-13
v13ea	Siphoviridae	1	M2AC	CON	2.21425e-05	1.2187e-05	1.12218e-10	5.3067e-09	1.8473e-05	6.16374e-06	0.00153258	0.0128545	5.22682e-12	3.69926e-13
v13f0	Unclassified	2	M4AC,M17F	CON	3.69274e-06	9.90157e-07	0.000399376	0.00330813	1.13063e-06	3.59649e-07	0.012339	0.059259	6.51496e-05	1.08171e-07
v13f3	Unclassified	-	-	CON	4.04777e-05	2.37657e-05	2.66486e-07	4.54638e-06	8.56306e-06	5.91228e-06	4.57762e-07	2.10789e-05	3.74922e-12	1.77813e-08
v13fd	Unclassified	1	M1F1	CON	9.4595e-05	2.44823e-05	0.00165507	0.00989726	9.66667e-06	4.65789e-06	0.000298237	0.00330084	7.6615e-06	2.6528e-05
v141f	Unclassified	1	M444	CKD	3.26257e-06	7.39961e-06	0.00336355	0.0213963	3.51351e-07	9.73684e-07	0.000726701	0.00588691	3.40289e-05	4.81749e-06
v142c	Unclassified	-	-	CON	2.44749e-05	1.03524e-05	0.00594737	0.0331788	1.03784e-05	3.15497e-06	0.00257568	0.0201577	0.000185147	0.00335403
v1445	Siphoviridae	-	-	CON	6.9162e-06	3.23819e-06	1.40504e-05	0.000189369	3.86036e-06	1.2807e-06	0.00376584	0.0231322	9.39427e-07	3.37358e-09
v1453	Unclassified	-	-	CKD	2.98966e-05	4.42047e-05	0.000457715	0.00384627	3.18288e-05	4.64357e-05	0.00580565	0.0317415	3.67726e-05	4.15128e-05
v1461	Unclassified	1	M351	CON	1.70782e-05	9.88189e-07	3.19411e-06	4.62905e-05	3.43423e-05	1.17456e-05	4.70404e-05	0.000864023	3.54877e-09	1.00902e-06
v146a	Unclassified	1	M351	CON	7.97765e-06	2.18898e-06	2.25045e-07	3.75013e-06	8.54955e-06	3.28363e-06	5.49497e-07	2.53178e-05	3.79907e-12	8.73928e-07
v148e	Unclassified	1	M351	CON	5.09497e-06	6.55512e-07	0.000294936	0.00241867	1.00901e-05	3.22807e-06	0.000811448	0.00730706	3.88794e-06	0.000526601
v14a5	Siphoviridae	2	M3F4,M444	CKD	8.85196e-06	2.52106e-05	0.0562197	0.17952	4.67568e-06	1.38596e-05	0.000472103	0.00460338	0.000306204	6.10335e-05
v14ad	Unclassified	1	M0B7	CON	9.21173e-05	6.56693e-06	3.73657e-05	0.000349801	5.73423e-06	6.87135e-07	0.0533187	0.180635	2.81436e-05	2.70467e-08
v14b7	Unclassified	-	-	CON	0.000435447	0.000151303	0.000131575	0.00112904	0.000371441	0.000161927	0.0191695	0.0868424	3.50346e-05	0.00044647
v14c6	Unclassified	1	M060	CON	0.000244626	8.34094e-05	9.75075e-08	1.96004e-06	0.000166306	3.09942e-05	1.09911e-09	1.08713e-07	3.9968e-15	1.78157e-12
v14ca	Siphoviridae	-	-	CON	4.21508e-06	1.60039e-06	7.61631e-09	2.50314e-07	2.85135e-06	1.05556e-06	0.013029	0.0613371	2.38491e-09	1.09351e-09
v14d7	Myoviridae	-	-	CON	1.23212e-05	5.73425e-06	4.39212e-10	2.18312e-08	1.38063e-05	6.62865e-06	0.0335974	0.119544	3.82771e-10	3.42543e-11
v14e2	Myoviridae	-	-	CKD	4.17318e-06	7.23425e-06	0.0297754	0.128881	5.49099e-06	1.12807e-05	0.0128633	0.059259	0.00339633	0.0316427
v1512	Unclassified	6	M01A,M14E,M41E,M09D,M0B5,M1E5	CON	1.73436e-05	8.38583e-07	4.97294e-11	3.29594e-09	2.3964e-06	3.65497e-07	1.68262e-06	5.17744e-05	3.21965e-15	0.000152175
v151d	Unclassified	-	-	CON	5.04609e-05	2.95276e-05	1.71436e-07	3.75013e-06	3.96036e-05	1.3155e-05	0.0385942	0.137924	1.31229e-07	8.88843e-09
v152a	Unclassified	1	M09E	CKD	6.26257e-06	1.07244e-05	0.00827065	0.0337926	1.76757e-05	2.46374e-05	0.0117857	0.059259	0.000997748	0.00235943
v156f	Siphoviridae	4	M174,M411,M308,M182	CKD	3.69665e-05	9.75728e-05	1.81929e-06	2.78083e-05	5.4464e-05	0.000117129	0.000895839	0.00790614	3.46083e-08	1.2908e-08
v1572	Siphoviridae	1	M16C	CON	1.1676e-06	6.51575e-07	0.000837699	0.00684122	6.16216e-06	3.85965e-07	0.000557974	0.00521693	7.28047e-06	1.13137e-10
v157c	Unclassified	-	-	CON	8.96061e-05	2.14331e-05	2.88205e-10	9.86734e-09	4.94775e-05	1.07164e-05	5.59048e-06	0.000125381	5.65104e-14	3.34795e-06
v158b	Unclassified	3	M048,M04C,M262	CON	2.97905e-05	9.12008e-06	8.43334e-07	1.40861e-05	1.32027e-05	6.12865e-06	0.000823777	0.00730706	1.53446e-08	0.00903781
v1598	Siphoviridae	-	-	CON	1.31369e-05	5.09646e-06	7.57883e-09	2.50314e-07	1.77973e-05	1.58772e-06	0.000716213	0.00588691	1.46229e-10	0.0137451
v159f	Unclassified	-	-	CON	1.49358e-05	3.52756e-06	1.22734e-07	2.69315e-06	7.07658e-06	1.04971e-06	8.34144e-06	0.000241982	2.92878e-11	0.0178369
v15a1	Unclassified	-	-	CON	0.000112858	4.54705e-05	1.30736e-07	2.69315e-06	5.3991e-05	9.80409e-06	7.23814e-05	0.00111273	2.49665e-10	0.000906314
v15aa	Unclassified	3	M03F,M048,M0EA	CON	8.04916e-05	1.84921e-05	1.60244e-09	5.91905e-08	3.35315e-05	1.35351e-05	2.63847e-05	0.000467104	1.34426e-12	2.21426e-05
v15ad	Unclassified	2	M04C,M244	CON	0.000167659	4.44606e-05	7.39915e-07	1.03607e-05	5.05721e-05	3.73713e-05	0.000154783	0.00184569	2.73605e-09	5.30486e-07
v15b1	Siphoviridae	-	-	CON	1.07263e-05	5.56299e-06	7.68809e-06	8.52848e-05	5.29279e-06	2.80409e-06	0.0188817	0.0868424	2.43083e-06	4.84091e-06
v15b3	Myoviridae	-	-	CON	1.08128e-05	1.17913e-06	0.000790648	0.00495766	5.32883e-06	1.79532e-06	0.00712993	0.0365026	7.37699e-05	0.011558
v15b5	Siphoviridae	1	M30B	CON	4.53911e-06	3.20669e-06	7.23782e-05	0.00071727	4.24775e-06	8.53801e-07	0.0021928	0.0160377	2.64352e-06	1.9108e-06
v15da	Unclassified	-	-	CON	9.88547e-06	5.43898e-06	0.00477881	0.0253836	3.28378e-06	1.96784e-06	0.0120711	0.059259	0.000620727	1.2414e-05
v15dc	Unclassified	1	M01E	CON	3.25196e-05	1.66417e-05	1.38327e-09	4.6664e-08	3.91261e-05	8.76316e-06	0.00181161	0.0130987	6.94458e-11	1.27996e-10
v15e6	Unclassified	2	M390,M1DE	CON	2.72402e-05	1.91339e-05	2.6089e-05	0.000235517	9.64414e-06	7.3655e-06	0.0148251	0.0682936	6.09763e-06	1.2445e-06
v161b	Myoviridae	1	M236	CON	2.53911e-06	1.06102e-06	1.77913e-07	3.75013e-06	1.30631e-06	1.06433e-06	0.0180965	0.0849222	6.61756e-08	0.00251447
v1638	Unclassified	1	M473	CON	2.1676e-05	1.27854e-05	2.64573e-10	9.86734e-09	1.5482e-05	6.16959e-06	0.000636159	0.00524923	5.11879e-12	3.59823e-13
v163f	Unclassified	1	M4CE	CKD	3.39106e-06	1.54449e-05	0.0071578	0.0331788	6.16216e-06	2.31871e-05	0.0127806	0.059259	0.000942194	0.00330397
v1665	Unclassified	2	M252,M2CA	CON	3.49162e-06	7.61811e-07	0.000402193	0.00330813	2.93694e-06	1.13743e-06	0.0127564	0.059259	6.76221e-05	2.67025e-06
v168c	Unclassified	-	-	CON	1.96927e-06	9.44882e-07	0.0115498	0.0605002	4.04054e-06	5.46784e-07	0.0088619	0.0464257	0.00104268	0.00283142
v16f0	Unclassified	1	M20D	CKD	5.28492e-06	8.90945e-06	0.0144643	0.0686164	2.77928e-06	4.05556e-06	0.0248059	0.107724	0.00320507	1.16167e-05
v1739	Quimbyviridae	-	-	CON	3.56145e-06	1.01969e-06	0.0117107	0.0605002	1.31532e-06	8.42105e-07	0.0277733	0.119544	0.00293727	0.283561
v1743	Unclassified	-	-	CON	0.000352346	8.95394e-05	8.77019e-10	2.99376e-08	0.000176347	0.000100658	0.00326903	0.0231322	7.90655e-11	2.4885e-11
v1757	Unclassified	1	M12B	CON	0.000179288	8.7063e-05	0.00206543	0.0128835	0.000103437	3.14825e-05	0.0055564	0.0314785	0.000142022	0.000271872
v175b	Unclassified	5	M511,M2D4,M0E4,M0F6,M119	CON	2.26061e-05	1.07224e-05	0.0175637	0.0878418	9.09009e-05	2.03333e-05	0.0152707	0.0682936	0.00247391	0.00157822
v176e	Unclassified	3	M01A,M157,M182	CON	5.55028e-06	5.74803e-07	2.86301e-05	0.000266448	2.21622e-06	1.2924e-06	0.000383461	0.00412073	2.12185e-07	0.00179876
v176f	Unclassified	1	M0B5	CON	1.97123e-05	2.55906e-06	1.20268e-07	2.69315e-06	1.36892e-05	5.63743e-06	4.93158e-08	3.22828e-06	2.00173e-13	8.43836e-12
v1774	Unclassified	3	M511,M0F6,M119	CON	4.82961e-06	1.18701e-06	0.00198007	0.0128835	4.72523e-06	1.76023e-06	0.00290935	0.0211774	7.52607e-05	0.00150508
v1775	Unclassified	5	M4AC,M35B,M2DE,M2F0,M135	CON	0.000122536	3.24409e-06	0.00953844	0.0489569	1.0027e-05	3.53216e-06	0.0311255	0.119544	0.00270826	0.0274062
v1778	Myoviridae	-	-	CON	0.000123654	3.01024e-05	4.9462e-08	1.11413e-06	4.83288e-05	1.19795e-05	1.18766e-05	0.000269413	1.71315e-11	0.000243697
v1779	Unclassified	1	M0EA	CON	0.000123056	3.46693e-05	9.16328e-08	1.96004e-06	6.31351e-05	2.4731e-05	0.000271946	0.00266535	6.33331e-10	2.94272e-06
v1789	Siphoviridae	-	-	CKD	9.63687e-07	3.15748e-06	3.29987e-07	5.69008e-06	2.61261e-07	3.02632e-06	2.55666e-08	1.95054e-06	2.81886e-13	1.29785e-13
v178c	Unclassified	1	M1F3	CON	1.52514e-06	9.0748e-07	0.0270469	0.111131	2.48198e-06	1.18713e-06	0.00732898	0.0365026	0.00188832	3.5584e-06
v17b1	Myoviridae	-	-	CON	2.99721e-06	1.42913e-06	1.89198e-07	3.75013e-06	1.09459e-06	8.83041e-07	0.038825	0.137924	1.44923e-07	3.75391e-05
v17d2	Myoviridae	-	-	CON	2.17318e-06	1.09646e-06	0.00250406	0.0170408	5.31532e-07	3.74269e-07	0.0393801	0.137924	0.00100822	0.677468
v17ef	Unclassified	2	M150,M172	CON	6.96732e-05	3.50177e-05	0.00107379	0.00759003	5.76577e-06	2.47368e-06	0.00632233	0.0361094	8.75776e-05	0.0061121
v17f2	Unclassified	1	M307	CON	2.93855e-06	1.8248e-06	0.000326903	0.00241867	2.7027e-06	1.82749e-06	0.000233352	0.00263123	1.32648e-06	3.3679e-06
v17fe	Unclassified	1	M226	CON	3.48073e-05	1.81969e-05	0.00182717	0.0102673	3.32207e-05	1.45556e-05	0.00036468	0.00412073	1.01426e-05	1.77624e-06
v1800	Siphoviridae	1	M1EB	CON	2.98603e-06	6.98819e-07	1.62947e-06	2.68114e-05	3.25225e-06	1.17251e-06	0.00031581	0.00402648	1.15207e-08	4.1597e-10
v1804	Unclassified	1	M1EB	CON	4.31006e-06	2.33465e-06	0.000101167	0.000851784	4.73874e-06	3.21053e-06	0.00438582	0.0234956	6.9342e-06	3.57057e-07
v180c	Siphoviridae	-	-	CON	8.99441e-07	3.52362e-07	0.000154578	0.00113965	4.3018e-06	2.89474e-07	0.018887	0.0868424	4.0126e-05	2.11204e-09
v1823	Unclassified	-	-	CON	9.43296e-06	3.51772e-06	1.79974e-07	3.75013e-06	5.38288e-06	1.28947e-06	0.0371503	0.135166	1.3254e-07	7.55515e-09
v1824	Unclassified	-	-	CON	5.13184e-05	1.63996e-05	5.40648e-06	7.13256e-05	5.08784e-05	4.58187e-06	9.46016e-06	0.000263788	1.26312e-09	4.45304e-05
v1826	Unclassified	-	-	CON	8.46145e-05	1.40669e-05	1.1711e-09	3.40591e-08	9.99775e-05	2.41579e-05	1.73721e-05	0.000347023	6.61693e-13	7.35617e-05
v182f	Unclassified	-	-	CON	0.000162067	6.65945e-06	1.61277e-16	7.00589e-14	0.000232275	1.39181e-06	2.23302e-06	6.90259e-05	0	1.18965e-07
v1842	Siphoviridae	-	-	CON	1.9838e-05	1.56358e-05	0.0531121	0.17952	1.74054e-05	1.28596e-05	0.000714617	0.00588691	0.000424301	0.00100869
v1845	Unclassified	-	-	CKD	1.77095e-06	6.51181e-06	0.000620756	0.00459683	2.8964e-06	1.83889e-05	0.00109223	0.00801965	1.03085e-05	0.000530825
v1847	Unclassified	2	M0DF,M1EA	CON	9.88268e-06	4.87205e-06	0.00093136	0.00684122	2.07658e-06	1.25146e-06	0.0125505	0.059259	0.00014444	0.00129438
v1849	Myoviridae	-	-	CKD	5.78212e-07	1.78543e-06	0.000162088	0.00121262	5.9009e-07	2.19883e-06	0.0001157	0.00164759	3.52414e-07	3.2625e-07
v185a	Unclassified	-	-	CKD	1.2514e-06	6.66535e-06	1.59924e-06	2.68114e-05	4.54955e-07	1.19444e-05	1.01136e-08	9.26029e-07	5.29798e-13	7.01752e-09
v185b	Unclassified	1	M125	CKD	9.52514e-07	3.18307e-06	0.00018675	0.00131467	2.88288e-07	5.52632e-06	3.40972e-05	0.00066892	1.26538e-07	0.00723797
v1863	Unclassified	2	M43D,M1C8	CKD	8.82682e-07	1.99803e-06	0.000241375	0.0018482	2.07207e-07	1.93567e-06	3.97605e-09	5.25549e-07	2.75172e-11	3.46569e-09
v186a	Unclassified	-	-	CKD	8.30168e-06	2.64134e-05	2.95104e-09	9.9048e-08	8.64865e-06	5.77427e-05	3.57123e-13	2.21098e-10	0	0
v187f	Unclassified	-	-	CON	5.43017e-05	1.32579e-05	4.19015e-11	3.29594e-09	2.85586e-05	6.5614e-06	3.12441e-05	0.000478627	4.61853e-14	8.3159e-05
v188a	Siphoviridae	-	-	CON	5.52793e-06	1.22638e-06	4.61615e-05	0.000525528	4.45946e-06	7.89474e-08	0.00133258	0.00977675	1.08289e-06	8.99153e-05
v189a	Siphoviridae	-	-	CON	9.2067e-06	4.90354e-06	0.0193629	0.0878418	5.58559e-06	2.52339e-06	0.0166805	0.0723583	0.00291909	0.000703971
v18b4	Myoviridae	2	M048,M04C	CON	2.11285e-05	4.59646e-06	6.84642e-07	1.03607e-05	1.02703e-05	5.11111e-06	0.00271593	0.0201577	3.92398e-08	0.000746198
v18bf	Unclassified	1	M2F9	CON	7.9852e-05	2.05709e-05	9.45815e-06	0.000110394	4.43378e-05	1.2038e-05	0.00238572	0.0180781	4.19854e-07	0.00777908
v18c6	Unclassified	1	M1F1	CON	5.00922e-05	1.33012e-05	1.04221e-05	0.000110394	5.16216e-06	3.85088e-06	3.66294e-06	9.10815e-05	9.53958e-10	3.75864e-08
v18c9	Siphoviridae	1	M4D8	CON	1.39441e-05	2.45276e-06	0.000665213	0.00459683	1.24955e-05	2.80702e-06	9.27469e-08	5.84055e-06	1.51211e-09	0.00158433
v18fa	Unclassified	1	M4FD	CKD	8.29832e-05	0.000155996	0.000168578	0.00121262	4.83243e-05	9.17749e-05	0.0303222	0.119544	6.7392e-05	2.57644e-05
v190c	Myoviridae	1	M1EB	CON	1.10754e-05	5.07087e-06	1.73532e-07	3.75013e-06	8.86937e-06	6.97368e-06	0.000127844	0.00164759	5.66419e-10	2.7537e-10
v1920	Unclassified	2	M481,M17F	CON	2.77235e-05	2.05236e-05	0.0237061	0.0942336	1.0009e-05	8.13158e-06	0.000586044	0.00521693	0.000169272	9.83348e-05
v1922	Siphoviridae	1	M1EB	CON	4.10056e-06	2.58661e-06	3.71162e-06	4.62905e-05	5.11261e-06	2.53509e-06	0.000521721	0.00521693	4.07859e-08	2.36063e-09
v1925	Unclassified	6	M01A,M14E,M4C5,M41E,M09D,M0B5	CON	1.38212e-05	2.65354e-06	4.67224e-08	1.11413e-06	6.81081e-06	1.59357e-06	8.77899e-05	0.00126091	1.11648e-10	0.000499073
v193a	Unclassified	-	-	CON	5.95698e-05	3.36535e-05	0.00213888	0.0128835	5.15901e-05	4.15906e-05	0.0167504	0.0732215	0.00040258	0.001438
v194c	Siphoviridae	3	M4F1,M192,M457	CON	2.18771e-05	7.26378e-06	2.73619e-11	1.62586e-09	9.14414e-06	7.31287e-06	0.00322324	0.0231322	2.73925e-12	8.22453e-13
v1951	Unclassified	-	-	CON	0.000296478	7.11555e-05	8.56201e-13	1.14217e-10	0.000189797	4.51696e-05	1.34305e-08	9.26029e-07	0	1.40832e-09
v1976	Unclassified	-	-	CON	2.62709e-05	1.00827e-05	6.83974e-06	8.52848e-05	9.88288e-06	6.61404e-06	0.00377984	0.0231322	4.77529e-07	0.00350822
v198a	Unclassified	1	M1D1	CON	9.75168e-05	2.16772e-05	2.07368e-09	6.04507e-08	4.8491e-05	1.61316e-05	3.13392e-05	0.000595387	2.03826e-12	0.000174816
v199e	Myoviridae	1	M1BB	CON	0.000145274	3.21693e-05	1.08457e-08	2.65049e-07	4.82793e-05	8.79825e-06	0.00049714	0.00460338	1.4529e-10	0.000332239
v19a1	Unclassified	2	M1F3,M366	CON	1.32961e-06	9.44882e-07	0.000193975	0.0018482	2.04955e-06	7.04678e-07	0.000431577	0.0042391	1.44793e-06	2.86201e-08
v19b4	Siphoviridae	1	M362	CON	2.00838e-06	1.1752e-06	0.0223384	0.0942336	2.04955e-06	1.48246e-06	0.0177483	0.08336	0.00350197	1.08554e-05
v19b5	Unclassified	3	M2D4,M0E4,M119	CON	2.04358e-05	3.24803e-06	0.000127045	0.00109346	1.32523e-05	2.76608e-06	0.0059475	0.0317415	1.14064e-05	0.000646837
v19b8	Unclassified	1	M2AC	CON	3.8352e-06	1.25591e-06	5.04906e-12	4.06045e-10	2.55856e-06	5.05848e-07	0.00023331	0.00263123	4.16334e-14	1.13243e-14
v19bb	Unclassified	1	M226	CON	0.000144187	6.40472e-05	0.0121744	0.0605002	0.000166941	4.12573e-05	1.45956e-09	2.07693e-07	4.57623e-10	3.16585e-10
v19c2	Unclassified	2	M367,M133	CON	2.70447e-05	1.89587e-05	0.00973494	0.0489569	5.79505e-05	2.49064e-05	3.74059e-06	9.10815e-05	6.60132e-07	0.00216138
v19c6	Unclassified	-	-	CON	0.000170673	3.19862e-05	1.55043e-10	7.39311e-09	4.73694e-05	3.18713e-06	1.07444e-06	3.55421e-05	6.21725e-15	6.43794e-09
v19c8	Unclassified	3	M4AC,M2DE,M319	CON	1.33101e-05	5.87402e-06	0.0273582	0.121499	2.85135e-06	6.34503e-07	0.00238522	0.0160377	0.000694134	0.282231
v19d3	Unclassified	1	M042	CON	7.16341e-05	3.23091e-05	0.0110321	0.0489569	0.000118333	4.30556e-05	2.26763e-07	9.49703e-06	5.20505e-08	9.61301e-07
v19d8	Unclassified	2	M511,M11F	CON	1.01564e-05	3.10433e-06	1.28829e-11	9.78673e-10	5.04505e-06	4.0117e-06	0.00187565	0.0130987	7.81819e-13	1.96283e-11
v19ee	Unclassified	1	M130	CON	0.000150575	7.14744e-05	0.000791061	0.00495766	5.56892e-05	1.34357e-05	7.37996e-07	2.53178e-05	1.29962e-08	2.07822e-09
v19f6	Autographiviridae	1	M360	CON	2.11676e-05	1.6935e-05	0.00045642	0.00384627	2.12748e-05	1.68772e-05	0.00050151	0.00477724	3.72877e-06	6.62786e-05
v1a04	Siphoviridae	1	M1BE	CKD	1.00279e-06	1.55709e-06	0.000197168	0.0018482	7.83784e-07	3.55556e-06	0.0347771	0.135166	8.83877e-05	9.1846e-05
v1a0b	Unclassified	2	M319,M0EB	CON	0.00026948	1.51634e-05	0.000743414	0.00495766	1.35721e-05	1.25731e-06	9.99495e-08	5.84055e-06	1.80728e-09	4.05295e-05
v1a1e	Siphoviridae	-	-	CON	2.54469e-06	3.4252e-07	1.62251e-07	2.69315e-06	3.06306e-07	1.46199e-07	0.0113096	0.0565982	3.87482e-08	2.12497e-05
v1a39	Unclassified	1	M103	CKD	1.40838e-05	2.09567e-05	0.00134434	0.00875117	2.01802e-05	2.46199e-05	0.022748	0.096675	0.000348475	0.000306419
v1a3f	Unclassified	2	M0BA,M4E8	CON	5.22318e-05	3.6435e-05	6.43785e-06	7.41686e-05	3.02793e-05	1.81901e-05	1.90544e-05	0.000390452	2.92217e-09	4.44514e-09
v1a40	Siphoviridae	1	M2D4	CON	7.7486e-06	2.64961e-06	4.37177e-08	1.11413e-06	3.43694e-06	2.79825e-06	0.000582771	0.00521693	6.46953e-10	1.30782e-07
v1a47	Siphoviridae	-	-	CON	1.00056e-05	3e-06	0.00538014	0.030079	3.22523e-06	2.31579e-06	0.00212704	0.0160377	0.000141652	0.0137727
v1a60	Siphoviridae	-	-	CON	2.98324e-06	7.93307e-07	0.00223112	0.0139661	1.0991e-06	5.05848e-07	0.0122009	0.059259	0.000313363	0.000265424
v1a77	Siphoviridae	1	M1D7	CON	5.91285e-05	3.93031e-05	6.35033e-06	7.41686e-05	3.54054e-05	2.47105e-05	0.00710084	0.0365026	8.07814e-07	1.79889e-06
v1a7b	Unclassified	7	M411,M4C5,M41E,M16B,M0B5,M2BD,M1E5	CON	9.13408e-06	9.76378e-07	5.1445e-12	4.06045e-10	3.65766e-06	6.81287e-07	4.76559e-08	3.22828e-06	0	6.98244e-09
v1a7e	Unclassified	1	M21E	CON	2.04497e-05	8.2874e-06	2.79546e-11	1.62586e-09	8.12613e-06	2.68129e-06	0.00258022	0.0201577	2.25475e-12	1.95732e-13
v1a7f	Siphoviridae	4	M40D,M47A,M237,M1E5	CKD	4.2905e-06	5.39764e-06	0.00244553	0.0170408	4.33333e-06	5.37135e-06	0.0284379	0.119544	0.000735344	2.25087e-05
v1aa1	Unclassified	2	M157,M182	CON	9.64525e-06	5.37402e-07	3.28628e-06	4.62905e-05	3.86486e-06	8.83041e-07	2.18446e-05	0.000429505	1.74855e-09	1.59696e-09
v1ab5	Quimbyviridae	-	-	CKD	4.51006e-05	8.51122e-05	0.0409403	0.155408	3.57477e-05	0.000138374	0.000656927	0.00524923	0.000309924	0.000451666
v1ac2	Siphoviridae	3	M2D4,M0E4,M119	CON	2.32542e-05	5.58465e-06	0.000472695	0.00395145	1.71802e-05	1.14123e-05	0.00330973	0.0231322	2.24785e-05	0.000101883
v1ace	Unclassified	-	-	CON	1.84693e-05	8.33071e-06	0.000165074	0.00121262	2.87387e-05	1.21345e-05	0.000134829	0.00184569	4.14436e-07	2.56543e-07
v1af5	Unclassified	4	M01A,M157,M182,M0B5	CON	4.67207e-05	1.01772e-06	0.000246779	0.0018482	5.90541e-06	1.74561e-06	8.30013e-05	0.00126091	3.83107e-07	2.19574e-05
v1b18	Myoviridae	1	M411	CON	8.25698e-06	5.27362e-06	2.36416e-06	3.12099e-05	3.54955e-06	2.95322e-06	0.000457765	0.0042391	2.3424e-08	6.64252e-06
v1b3c	Siphoviridae	-	-	CON	9.93575e-06	1.90354e-06	6.56113e-05	0.000572259	1.25991e-05	3.43275e-06	7.51696e-07	2.53178e-05	1.21981e-09	0.00267967
v1b43	Unclassified	1	M3E9	CKD	3.85754e-06	1.19409e-05	1.51314e-06	2.21464e-05	1.54054e-06	5.65789e-06	4.85894e-05	0.000864023	1.78906e-09	3.11824e-08
v1b51	Siphoviridae	-	-	CKD	2.34944e-05	3.18484e-05	0.0103909	0.0489569	8.08108e-06	1.54123e-05	0.0233295	0.100321	0.00226048	0.00146258
v1b5d	Unclassified	-	-	CON	0.00015055	3.89016e-05	3.91033e-08	1.11413e-06	9.76532e-05	4.04561e-05	2.11534e-05	0.000429505	2.38396e-11	2.53269e-05
v1b5e	Unclassified	-	-	CON	5.0419e-06	1.76969e-06	2.9796e-12	2.49729e-10	1.77027e-06	9.91228e-07	0.00724882	0.0365026	7.01217e-13	3.37463e-11
v1b66	Unclassified	-	-	CON	0.000187237	5.06378e-05	1.94788e-08	5.51479e-07	0.000104212	6.45556e-05	3.26695e-05	0.000595387	1.85073e-11	0.000145315
v1b6a	Siphoviridae	1	M4F3	CON	1.99721e-06	6.77165e-07	0.0105921	0.0489569	9.0991e-07	5.70175e-07	0.00435115	0.0234956	0.000506272	0.000213902
v1b6d	Unclassified	1	M21C	CON	7.81592e-05	5.65098e-05	0.0515248	0.17952	8.7473e-05	5.44591e-05	0.000154736	0.00184569	0.000101569	9.20106e-05
v1b81	Unclassified	1	M24C	CKD	6.11732e-07	1.08268e-06	0.0389624	0.155408	1.89189e-07	3.50877e-07	0.00595189	0.0317415	0.00217272	1.92145e-06
v1b90	Unclassified	1	M3D2	CON	9.63073e-05	9.58465e-06	8.72215e-07	1.40861e-05	2.73063e-05	4.16374e-06	4.44309e-05	0.000846594	9.67817e-10	0.016823
v1b95	Unclassified	-	-	CON	5.52346e-05	1.69213e-05	6.0212e-09	2.12203e-07	1.71982e-05	5.03801e-06	1.51421e-06	4.28253e-05	3.03868e-13	0.000455938
v1b99	Unclassified	-	-	CON	7.45251e-06	2.42126e-06	9.15713e-10	3.40591e-08	7.62613e-06	1.54678e-06	0.000575439	0.00521693	1.54243e-11	2.94209e-13
v1b9a	Myoviridae	1	M08F	CON	8.96369e-06	4.62205e-06	2.23598e-13	2.92427e-11	3.61712e-06	2.00585e-06	1.96956e-05	0.000390452	2.22045e-16	2.22045e-16
v1baf	Unclassified	1	M48F	CKD	1.48659e-05	3.18346e-05	5.56398e-05	0.000572259	2.54775e-05	4.73567e-05	1.83087e-06	5.17744e-05	2.44561e-09	1.53798e-09
v1bba	Unclassified	3	M41E,M0B5,M1E5	CON	5.20112e-06	2.91339e-07	4.93638e-10	2.18312e-08	3.42793e-06	1.22222e-06	0.000199945	0.00231822	3.05445e-12	0.0179597
v1bc0	Siphoviridae	-	-	CON	1.49441e-06	7.81496e-07	0.0396435	0.155408	4.86486e-07	3.47953e-07	0.00424906	0.0231427	0.00163207	2.74913e-05
v1bcc	Unclassified	-	-	CON	7.76536e-06	1.73425e-06	0.000352964	0.0025208	3.25676e-06	9.82456e-07	0.000191641	0.00231822	1.18436e-06	0.000373674
v1bcf	Unclassified	2	M463,M387	CON	0.000262441	0.000130254	4.46611e-05	0.000525528	0.000370842	9.44795e-05	3.81043e-09	5.25549e-07	5.17375e-12	7.823e-11
v1bda	Unclassified	2	M2A9,M43D	CKD	4.17598e-06	1.04843e-05	0.000996133	0.00691994	1.91892e-06	8.95906e-06	3.38929e-06	9.10815e-05	6.92337e-08	1.97023e-08
v1c0a	Siphoviridae	1	M09B	CON	5.18156e-06	4.12992e-06	0.00752093	0.0331788	3.54955e-06	1.29825e-06	0.000145483	0.00184569	1.61122e-05	2.82477e-06
v1c14	Unclassified	5	M0DF,M1EA,M0FA,M319,M2C4	CON	0.000117036	6.99508e-05	8.30666e-06	0.000106109	4.88198e-05	2.01959e-05	8.47922e-08	4.97097e-06	2.04129e-11	6.41165e-11
v1c15	Unclassified	2	M0FA,M2BA	CON	0.000187626	0.000143557	0.00259058	0.0170408	7.39144e-05	6.13392e-05	1.47445e-05	0.000306418	6.9062e-07	1.31726e-06
v1c17	Myoviridae	1	M1C8	CKD	1.42737e-06	2.91732e-06	0.00460127	0.0253836	3.33333e-07	1.73977e-06	0.000542709	0.00521693	3.47113e-05	0.0567056
v1c35	Siphoviridae	-	-	CKD	8.99441e-07	2.48425e-06	0.0077643	0.0334808	1.95946e-06	5.33333e-06	0.0163648	0.0723583	0.00126691	0.423357
v1c36	Unclassified	-	-	CON	3.18771e-05	2.48307e-05	0.00178526	0.0102673	1.45e-05	6.76023e-06	0.00931824	0.0564406	0.000199691	0.000268938
v1c56	Unclassified	-	-	CON	1.43017e-06	7.67717e-07	0.00318906	0.0190054	7.34234e-07	2.5731e-07	0.00662025	0.0361094	0.000248401	4.99439e-05
v1c5e	Unclassified	1	M2A5	CON	2.54246e-05	1.15571e-05	3.1063e-10	1.41774e-08	1.35e-05	7.14035e-06	0.000675907	0.00588691	6.33904e-12	7.60425e-12
v1c6c	Myoviridae	-	-	CON	1.13128e-06	1.85039e-07	5.68526e-11	3.29594e-09	3.01802e-07	1.72515e-07	0.00124859	0.00929911	2.22011e-12	1.32857e-07
v1c70	Unclassified	-	-	CON	8.53073e-06	5.22638e-06	8.09366e-05	0.000846917	5.22072e-06	3.97953e-06	0.0401211	0.137924	4.42853e-05	0.000238627
v1c7c	Unclassified	1	M1E7	CON	4.26536e-06	1.14567e-06	0.00900256	0.044539	1.81532e-06	4.82456e-07	2.92794e-06	7.82097e-05	4.86361e-07	0.0126529
v1c87	Unclassified	2	M03C,M44C	CKD	1.56173e-05	6.23543e-05	8.0731e-12	6.5746e-10	2.67207e-05	6.5462e-05	0.0162113	0.0723583	4.01323e-12	6.39266e-11
v1c8a	Unclassified	1	M10A	CON	1.92961e-05	8.95866e-06	4.81906e-07	9.42444e-06	1.60495e-05	1.28275e-05	1.67533e-05	0.000347023	2.1429e-10	2.13197e-11
v1c94	Unclassified	-	-	CKD	1.58101e-05	2.85295e-05	1.25751e-05	0.000144992	1.72117e-05	3.08041e-05	0.000948594	0.00790614	2.29559e-07	4.19254e-07
v1c97	Myoviridae	1	M1F1	CKD	2.28156e-05	8.53799e-05	2.97977e-18	1.03501e-15	4.68739e-05	0.000109626	1.80177e-07	9.42546e-06	0	0
v1c9c	Unclassified	-	-	CKD	3.45475e-05	4.22165e-05	0.00577169	0.030079	1.6482e-05	2.40702e-05	0.0223216	0.096675	0.00128279	0.00271714
v1ca5	Unclassified	2	M226,M09C	CON	4.89721e-05	1.37067e-05	7.9485e-07	1.40861e-05	7.45225e-05	2.27719e-05	3.10611e-05	0.000478627	6.27707e-10	3.1429e-08
v1cad	Siphoviridae	-	-	CON	1.72346e-06	1.23622e-06	5.74617e-06	7.24872e-05	2.08108e-06	1.69591e-07	0.00978673	0.0564406	9.95026e-07	9.66267e-05
v1ce5	Unclassified	-	-	CON	1.94246e-05	6.2126e-06	5.07958e-06	7.13256e-05	1.49054e-05	8.2076e-06	0.0119258	0.059259	1.06734e-06	0.000697726
v1ced	Myoviridae	-	-	CON	7.63687e-06	3.4685e-06	2.91875e-10	9.86734e-09	9.77027e-06	5.55556e-07	1.29444e-08	9.26029e-07	1.11022e-16	3.32875e-09
v1d06	Myoviridae	2	M511,M003	CON	1.24413e-05	7.00394e-06	8.33465e-11	4.48701e-09	5.80631e-06	4.13743e-06	3.24635e-05	0.000595387	9.34808e-14	1.87795e-11
v1d13	Siphoviridae	-	-	CON	2.43101e-05	1.08819e-05	6.93495e-10	2.42527e-08	1.10766e-05	8.59064e-06	0.00285673	0.0211774	5.53672e-11	1.67989e-10
v1d17	Unclassified	1	M330	CON	1.30726e-05	4.55315e-06	1.49877e-09	5.91905e-08	4.81982e-06	3.39181e-06	0.0337741	0.119544	1.25065e-09	3.05141e-08
v1d18	Unclassified	-	-	CON	1.36341e-05	5.75e-06	1.53465e-07	2.69315e-06	6.67568e-06	4.45322e-06	0.016324	0.0723583	5.21196e-08	1.18076e-08
v1d19	Unclassified	2	M201,M213	CKD	1.81564e-07	2.38189e-06	2.19254e-12	1.91257e-10	1.63964e-06	3.52924e-06	0.000315411	0.00402648	2.4869e-14	3.69807e-08
v1d1b	Unclassified	-	-	CON	1.38268e-06	8.16929e-07	1.09892e-05	0.000136605	3.87838e-06	9.44444e-07	0.00218879	0.0160377	4.46015e-07	0.0463668
v1d1e	Siphoviridae	1	M2F9	CON	2.25335e-05	2.8248e-06	3.97337e-05	0.00045769	2.51802e-05	3.56725e-06	2.70037e-06	7.75466e-05	2.57031e-09	0.00767278
v1d1f	Unclassified	1	M01A	CON	3.00838e-06	1.98819e-06	4.29371e-06	6.46313e-05	8.14865e-06	2.19298e-06	0.00872528	0.0464257	6.7809e-07	0.0705444
v1d24	Unclassified	-	-	CKD	3.44413e-06	1.44094e-05	6.57591e-11	3.29594e-09	3.48198e-06	2.30614e-05	0.0304955	0.119544	5.60201e-11	2.30174e-09
v1d3b	Unclassified	-	-	CKD	4.41341e-07	2.04134e-06	2.97483e-05	0.000266448	8.42342e-07	2.51754e-06	9.18277e-06	0.000241982	6.28866e-09	7.82272e-11
v1d4a	Myoviridae	-	-	CKD	1.12011e-06	2.97638e-06	0.000342368	0.0025208	1.08108e-06	4.46491e-06	1.46929e-05	0.000306418	1.0115e-07	4.15891e-07
v1d51	Unclassified	-	-	CON	5.31788e-05	2.18248e-05	1.564e-09	5.91905e-08	0.000120662	1.35234e-05	0.0196284	0.0868424	7.73816e-10	2.26454e-10
v1d58	Myoviridae	-	-	CKD	6.12849e-06	1.70433e-05	5.87764e-09	2.12203e-07	5.54054e-06	2.4386e-05	3.86171e-12	1.1369e-09	0	0
v1d69	Siphoviridae	1	M095	CKD	1.84358e-07	1.55512e-06	1.49405e-05	0.000189369	1.27477e-06	2.74854e-06	0.000724497	0.00588691	2.09359e-07	5.81791e-06
v1d7f	Unclassified	-	-	CKD	4.64358e-05	6.49843e-05	0.00727076	0.0331788	2.12523e-05	2.86316e-05	0.0011209	0.00801965	0.000103645	3.36637e-05
v1db4	Unclassified	-	-	CON	1.81676e-05	4.29724e-06	1.58655e-05	0.000189369	1.80676e-05	2.38304e-06	3.58946e-07	1.54054e-05	1.53143e-10	0.00149091
v1dcb	Myoviridae	1	M4F3	CON	1.43017e-06	7.04724e-07	0.0149748	0.0686164	7.07207e-07	5.55556e-07	0.00620666	0.0361094	0.000955784	0.000448561
v1e17	Myoviridae	1	M33D	CON	7.56704e-06	2.61417e-06	2.70058e-19	1.5297e-16	3.44144e-06	2.0731e-06	5.78231e-08	3.22828e-06	0	0
v1e27	Siphoviridae	-	-	CON	7.35196e-06	4.18898e-06	3.17032e-06	4.62905e-05	5.93694e-06	1.98246e-06	0.00375958	0.0231322	2.29384e-07	8.0142e-08
v1e28	Unclassified	-	-	CON	3.1986e-05	1.10394e-05	3.67633e-05	0.000349801	6.37387e-05	1.64094e-05	0.000631732	0.00524923	4.31467e-07	0.0019547
v1e29	Siphoviridae	-	-	CON	2.54469e-06	1.54528e-06	9.23667e-07	1.40861e-05	2.28378e-06	7.39766e-07	0.00110639	0.00801965	2.21776e-08	1.69488e-07
v1e2a	Siphoviridae	2	M1EB,M2FC	CON	8.05307e-06	2.36024e-06	2.48231e-09	8.42831e-08	1.28919e-05	2.17544e-06	0.00011557	0.00164759	8.57192e-12	3.95057e-07
v1e2c	Unclassified	2	M25E,M353	CON	1.56704e-05	8.75984e-07	5.19429e-16	1.1653e-13	3.07477e-05	1.73392e-06	0.000308327	0.00373526	0	1.08802e-14
v1e2f	Siphoviridae	-	-	CON	2.6257e-06	1.98228e-06	0.000164689	0.00121262	2.51802e-06	7.39766e-07	0.000988565	0.00801965	2.70757e-06	1.06778e-07
v1e3f	Unclassified	3	M05B,M060,M3D2	CON	4.44218e-05	1.11575e-05	4.44217e-08	1.11413e-06	2.11036e-05	1.49006e-05	6.23561e-05	0.00100589	7.64847e-11	0.0233255
v1e73	Unclassified	-	-	CKD	2.84078e-06	2.60945e-05	0.0560875	0.17952	1.79279e-06	8.89766e-06	0.00554602	0.0314785	0.00282305	0.0225146
v1e87	Unclassified	-	-	CON	0.000169126	5.16575e-05	2.87401e-09	9.9048e-08	2.83874e-05	2.12544e-05	2.01001e-05	0.000390452	1.81866e-12	3.07586e-05
v1eb8	Siphoviridae	-	-	CON	5.84358e-06	3.37598e-06	1.33163e-05	0.000189369	1.02523e-05	2.88012e-06	2.52762e-06	6.90259e-05	8.45326e-10	1.58926e-11
v1eba	Unclassified	1	M042	CON	8.82821e-05	1.30315e-05	1.52721e-06	2.21464e-05	0.000178973	3.2193e-05	0.0487442	0.180635	1.29628e-06	0.000464833
v1ed7	Unclassified	-	-	CON	5.59777e-06	2.59449e-06	8.05287e-08	1.96004e-06	4.14865e-06	3.33333e-06	0.000291371	0.00330084	5.97751e-10	1.06524e-11
v1efd	Unclassified	9	M3D3,M21C,M030,M48D,M475,M359,M196,M225,M1D1	CON	0.000237634	8.03228e-05	7.46804e-05	0.00071727	0.000139149	6.24415e-05	5.82572e-05	0.00100589	8.81139e-08	8.5092e-07
v1f44	Unclassified	1	M209	CKD	2.43575e-06	9.27953e-06	1.96024e-05	0.000192344	6.99099e-06	2.96287e-05	0.000366586	0.00412073	1.41931e-07	1.76031e-07
v1f49	Unclassified	4	M4A9,M3AD,M44F,M15C	CKD	8.60894e-06	1.93504e-05	1.4317e-06	2.21464e-05	7.15315e-06	3.55088e-05	0.000146192	0.00184569	4.87408e-09	1.47917e-09
v1f66	Unclassified	2	M48D,M139	CON	1.42737e-05	1.09094e-05	0.000144391	0.00113965	2.60676e-05	1.33129e-05	9.14601e-07	3.44683e-05	3.13613e-09	7.35919e-07
v1f6c	Unclassified	2	M225,M1D1	CON	0.000137377	5.69921e-05	3.88508e-05	0.00045769	8.88108e-05	3.5e-05	1.81613e-05	0.000390452	1.55736e-08	0.000319496
v1f7d	Unclassified	-	-	CON	7.93017e-06	6.37205e-06	0.000322815	0.00241867	8.37387e-06	5.2807e-06	0.0119153	0.059259	5.18053e-05	1.07271e-05
v1f87	Unclassified	-	-	CKD	6.28492e-07	8.14961e-07	0.010991	0.0489569	1.32432e-06	2.97953e-06	0.0414937	0.137924	0.00396444	0.390712
v1f96	Unclassified	1	M1EB	CON	2.78073e-05	1.15866e-05	2.81941e-11	1.80716e-09	2.28964e-05	1.60322e-05	8.75903e-05	0.00126091	8.54872e-14	1.78746e-14
v1f9d	Siphoviridae	1	M30B	CON	3.90223e-06	2.24803e-06	3.01184e-05	0.000266448	5.36036e-06	1.07895e-06	0.00104097	0.00801965	5.73059e-07	4.4254e-08
v1f9e	Siphoviridae	-	-	CON	5.89385e-06	3.39961e-06	0.000149089	0.00113965	1.11892e-05	1.72807e-06	0.00101684	0.00801965	2.53201e-06	8.91015e-07
v1fae	Unclassified	-	-	CON	6.0419e-06	4.60236e-06	0.00956802	0.0489569	9.56306e-06	5.54971e-06	0.0541314	0.180635	0.00443642	0.00550078
v1fb2	Unclassified	1	M33E	CON	5.89609e-05	4.70413e-05	0.0046353	0.0253836	2.51712e-05	1.96696e-05	0.000886643	0.00790614	5.50808e-05	7.33935e-05
v1fb4	Myoviridae	1	M034	CON	2.96201e-05	2.46713e-05	0.000784839	0.00495766	1.05811e-05	7.92982e-06	0.0035226	0.0231322	3.81486e-05	2.12141e-05
v1fc6	Siphoviridae	4	M1FE,M215,M3DC,M4F7	CKD	6.81564e-07	3.56299e-06	4.37538e-10	2.18312e-08	2.25225e-06	8.61404e-06	0.00676193	0.0361094	8.14986e-11	2.10822e-05
v1fd3	Unclassified	1	M2FE	CON	4.21089e-05	2.87146e-05	3.90293e-05	0.00045769	7.68288e-05	3.40439e-05	3.6376e-07	1.54054e-05	3.68817e-10	9.88518e-07
v1fde	Siphoviridae	-	-	CON	1.00559e-06	2.32283e-07	1.81987e-07	3.75013e-06	5.63063e-07	1.49123e-07	0.0366475	0.135166	1.32225e-07	9.44518e-09
v1fe6	Unclassified	2	M215,M086	CKD	2.18715e-06	1.07303e-05	5.81101e-24	3.24328e-20	4.32883e-06	2.0845e-05	2.9249e-09	4.07367e-07	0	0
v1fef	Unclassified	1	M32C	CON	8.53352e-06	3.01772e-06	5.72545e-11	3.29594e-09	6.67117e-06	2.40643e-06	0.01308	0.0613371	2.1658e-11	1.4394e-12
v1ff4	Unclassified	-	-	CKD	1.55866e-06	1.14508e-05	5.5878e-16	1.1653e-13	3.45946e-06	8.15789e-06	0.000106689	0.00154155	0	0
v1ffa	Myoviridae	1	M0E9	CKD	8.63128e-07	1.55689e-05	5.02343e-06	6.85973e-05	1.22523e-06	2.1038e-05	0.00027328	0.00266535	2.93868e-08	0.000966492
v1ffe	Unclassified	3	M1FF,M215,M3DC	CKD	1.19274e-06	5.27362e-06	1.29962e-12	1.73473e-10	2.04054e-06	9.96199e-06	0.000437351	0.0042391	2.05391e-14	2.41398e-09
v2001	Unclassified	1	M37D	CON	2.53492e-05	1.1872e-05	0.00175758	0.00989726	1.77207e-05	6.86842e-06	0.000298556	0.00330084	8.11264e-06	0.000616802
v2013	Siphoviridae	9	M35B,M052,M2C4,M174,M088,M0B3,M2BD,M1E5,M1EF	CKD	3.97793e-05	6.94783e-05	1.38021e-08	4.03398e-07	4.29865e-05	6.77661e-05	0.000186936	0.00231822	7.14259e-11	1.39244e-10
v2036	Unclassified	1	M4EA	CON	4.14804e-06	3.34843e-06	0.00162508	0.00989726	1.16892e-05	1.70468e-06	4.3367e-05	0.000846594	1.23106e-06	4.98907e-05
v203a	Unclassified	1	M21E	CON	1.83799e-06	4.4685e-07	0.000354304	0.00260206	2.21622e-06	3.33333e-07	0.00130272	0.00929911	7.19507e-06	0.00911347
v203d	Myoviridae	1	M4A1	CON	1.85419e-05	1.02559e-05	9.50802e-05	0.000851784	1.71847e-05	7.47661e-06	7.33782e-07	2.53178e-05	1.70135e-09	6.80972e-11
v2053	Unclassified	-	-	CON	4.44134e-06	2.79528e-06	1.16546e-08	2.74023e-07	4.2027e-06	2.82456e-06	0.000578169	0.00521693	1.80069e-10	4.92682e-08
v2063	Unclassified	1	M41D	CKD	2.65642e-06	3.90748e-06	3.12213e-05	0.000266448	5.60811e-06	7.22222e-06	0.00452902	0.0292537	2.37154e-06	3.62643e-06
v2067	Unclassified	1	M226	CON	7.07961e-05	3.81555e-05	3.83543e-05	0.00045769	7.91937e-05	2.51287e-05	7.02356e-11	1.39676e-08	9.30367e-14	3.29514e-13
v206e	Unclassified	1	M16D	CKD	4.46089e-06	1.28425e-05	3.56759e-13	2.95237e-11	7.04505e-06	1.71404e-05	3.43158e-06	9.10815e-05	0	2.22045e-16
v207b	Myoviridae	1	M07D	CKD	7.3743e-07	9.59449e-06	8.59051e-10	2.99376e-08	5.85586e-07	8.05848e-06	9.70505e-12	2.4814e-09	0	0
v207e	Unclassified	-	-	CON	7.84916e-06	4.86811e-06	2.68779e-05	0.000266448	5.49099e-06	2.23099e-06	0.00487692	0.0292537	2.20839e-06	0.0163669
v207f	Myoviridae	-	-	CKD	3.18436e-07	1.47835e-06	5.98178e-05	0.000572259	3.96396e-07	1.69298e-06	1.39138e-06	4.28253e-05	2.01493e-09	0.000817047
v2081	Siphoviridae	-	-	CKD	5.39106e-07	1.93898e-06	1.2742e-07	2.69315e-06	5.72072e-07	4.36842e-06	4.47783e-10	7.29085e-08	2.22045e-15	2.61927e-09
v2089	Unclassified	1	M4E3	CKD	1.51788e-05	2.94252e-05	6.95156e-06	8.52848e-05	2.07613e-05	3.56228e-05	0.000531425	0.00521693	7.54233e-08	6.97039e-08
v208f	Unclassified	1	M215	CKD	5.30726e-07	2.18701e-06	1.34213e-13	1.4083e-11	1.36036e-06	4.13158e-06	0.000566802	0.00521693	2.88658e-15	2.28809e-09
v2099	Myoviridae	-	-	CKD	7.25419e-06	2.52165e-05	2.71901e-05	0.000266448	7.42793e-06	3.16696e-05	0.000892555	0.00790614	4.49797e-07	3.45793e-07
v209e	Unclassified	1	M21E	CON	9.77654e-07	4.80315e-07	0.00191374	0.0128835	2.32432e-06	5.35088e-07	0.0290828	0.119544	0.000600889	0.00358516
v20a4	Unclassified	-	-	CON	1.23184e-06	6.25984e-07	0.0481132	0.17952	1.53153e-06	4.03509e-07	0.000715356	0.00588691	0.00038813	0.0249861
v20af	Unclassified	2	M38B,M16D	CKD	2.93799e-05	5.60217e-05	1.24915e-09	3.40591e-08	3.75586e-05	7.07865e-05	0.00342574	0.0231322	1.16299e-10	5.15933e-11
v20b6	Siphoviridae	-	-	CKD	9.93017e-06	2.61772e-05	9.48507e-08	1.96004e-06	9.25225e-06	3.22135e-05	3.10766e-09	4.07367e-07	1.08802e-14	4.77396e-15
v20b8	Unclassified	-	-	CKD	0.000109483	0.000163362	9.30884e-06	0.000110394	0.000100063	0.000124895	0.00410791	0.0231322	6.91354e-07	6.0479e-07
v20ba	Unclassified	1	M1EB	CON	1.63994e-05	7.01181e-06	9.07648e-05	0.000851784	1.40045e-05	3.76901e-06	2.07704e-07	9.42546e-06	4.84397e-10	9.16878e-10
v20ce	Unclassified	3	M157,M182,M0B5	CON	6.76536e-06	1.81693e-06	1.73291e-06	2.68114e-05	1.11216e-05	2.47953e-06	4.45279e-06	0.000111372	2.05158e-10	3.52851e-12
v20d5	Unclassified	2	M150,M172	CON	5.43911e-05	2.36024e-05	0.000845808	0.00684122	5.77027e-06	1.56433e-06	0.00170634	0.0130987	2.08528e-05	0.0119546
v20f6	Myoviridae	-	-	CKD	4.21788e-07	2.50591e-06	0.00190777	0.0128835	6.53153e-07	1.62865e-06	1.39391e-05	0.000269413	4.90438e-07	0.000133127
v20f9	Myoviridae	2	M3D7,M4F7	CKD	2.59218e-06	4.29724e-06	0.000312725	0.00241867	3.20721e-06	5.07602e-06	1.07931e-05	0.000265855	6.92161e-08	1.19175e-06
v20fd	Unclassified	1	M319	CON	1.62654e-05	1.0124e-05	1.55824e-07	2.69315e-06	1.22838e-05	2.00585e-06	7.22144e-06	0.000170136	3.2085e-11	2.17762e-05
v2105	Unclassified	3	M201,M213,M38A	CKD	1.42458e-07	2e-06	9.57464e-08	1.96004e-06	6.8018e-07	2.57895e-06	0.0194031	0.0868424	3.92062e-08	0.0168439
v2111	Siphoviridae	1	M209	CKD	1.06704e-06	8.13386e-06	4.40028e-12	3.20452e-10	1.39324e-05	2.46988e-05	0.0319143	0.119544	4.29634e-12	0
v2115	Siphoviridae	1	M4D8	CON	9.0419e-06	7.43504e-06	0.00241529	0.0170408	3.79459e-05	5.90643e-06	0.000253306	0.00263123	9.36483e-06	0.00400254
v2128	Unclassified	-	-	CKD	2.34637e-07	4.13386e-07	0.0388377	0.155408	4.68468e-07	5.73099e-07	0.000501714	0.00477724	0.000230821	4.58259e-09
v213f	Unclassified	-	-	CON	0.000358084	0.000103126	3.48662e-06	4.62905e-05	0.000158207	6.49825e-05	0.00163995	0.0130987	1.14242e-07	4.73938e-05
v2143	Unclassified	-	-	CON	8.29553e-05	4.73839e-05	0.0138749	0.0686164	0.000156023	3.95819e-05	0.00676586	0.0361094	0.000964433	0.00155016
v2144	Siphoviridae	1	M16B	CON	5.86034e-06	2.70866e-06	1.54293e-06	2.21464e-05	1.97748e-06	8.24561e-07	0.0317334	0.119544	8.73109e-07	0.00497505
v2147	Unclassified	-	-	CKD	1.07514e-05	1.99488e-05	9.58009e-09	2.50314e-07	1.90991e-05	3.29006e-05	9.74843e-05	0.00154155	2.68026e-11	3.40628e-12
v2149	Unclassified	-	-	CKD	1.84358e-07	2.23425e-06	2.31349e-07	3.75013e-06	3.15315e-07	1.08187e-06	0.000373056	0.00412073	2.08629e-09	1.71497e-09
v214e	Quimbyviridae	-	-	CON	1.40503e-06	6.87008e-07	0.00812132	0.0337926	2.58108e-06	2.22222e-07	1.1678e-07	5.84055e-06	2.06528e-08	0.00238933
v2162	Unclassified	2	M4F6,M0CF	CKD	1.24022e-06	4.79724e-06	2.70698e-08	7.4293e-07	7.61261e-07	7.80117e-06	9.1704e-07	3.44683e-05	8.02469e-13	4.22995e-14
v2177	Unclassified	4	M3F3,M41E,M0B5,M1E5	CON	3.32402e-06	1.20472e-06	9.30097e-07	1.40861e-05	4.02613e-05	3.21637e-06	0.00168126	0.0130987	3.32704e-08	0.00935426
v2179	Unclassified	3	M2DE,M319,M37D	CON	2.71341e-05	1.66181e-05	0.00534448	0.030079	3.33198e-05	1.42018e-05	0.000853565	0.00730706	6.06626e-05	0.170378
v217e	Unclassified	-	-	CKD	5.01676e-06	1.03799e-05	0.0279754	0.121499	4.03604e-06	7.06725e-06	0.0136138	0.0660616	0.00337934	0.00167429
v218b	Siphoviridae	-	-	CON	4e-06	1.42323e-06	4.18673e-13	4.04356e-11	7.84685e-06	2.91228e-06	0.0474909	0.174429	6.47149e-13	6.20747e-10
v2191	Unclassified	-	-	CKD	0.000165975	0.000215006	3.16006e-05	0.000266448	0.000141811	0.000250526	0.000609742	0.00524923	3.61565e-07	5.3119e-07
v21b6	Unclassified	-	-	CON	0.000261832	0.000142762	7.28227e-05	0.00071727	0.000242856	7.21959e-05	2.64986e-06	6.90259e-05	4.50942e-09	7.12494e-08
v21bf	Unclassified	-	-	CON	0.000107508	7.71732e-05	3.34327e-06	4.62905e-05	6.71261e-05	4.43041e-05	0.00183857	0.0130987	1.22367e-07	9.26613e-08
v21cd	Unclassified	1	M16D	CKD	8.1648e-06	1.3372e-05	2.58381e-08	7.4293e-07	1.31847e-05	2.01842e-05	0.00783103	0.0397602	4.71877e-09	1.2845e-08
v21e2	Unclassified	-	-	CON	0.000336229	0.000137713	0.0017123	0.00989726	0.000329473	6.52251e-05	4.26153e-07	1.69274e-05	1.60814e-08	5.73428e-08
v2204	Myoviridae	1	M1B1	CKD	3.02039e-05	9.00394e-05	3.79206e-08	1.04954e-06	6.2536e-05	0.000146146	0.0012896	0.00929911	1.2099e-09	1.66936e-08
v2216	Siphoviridae	-	-	CKD	7.08939e-06	8.93504e-06	0.0436193	0.155408	6.24324e-06	1.24971e-05	0.013304	0.0660616	0.00490475	0.0877125
v221c	Myoviridae	-	-	CKD	7.03911e-07	1.9252e-06	1.69031e-06	2.68114e-05	1e-06	4.19006e-06	5.19881e-08	3.22828e-06	2.72971e-12	1.35447e-14
v221e	Unclassified	-	-	CKD	9.32961e-07	1.45669e-06	2.08297e-07	3.75013e-06	2.31081e-06	4.29825e-06	0.000247194	0.00263123	1.27126e-09	2.64233e-13
v2222	Unclassified	-	-	CKD	4.96369e-06	6.57146e-05	5.9235e-22	4.38997e-19	3.02928e-05	4.69649e-05	2.86073e-05	0.000478627	0	0
v2231	Unclassified	1	M042	CON	8.07821e-05	1.24193e-05	8.82625e-06	0.000106109	0.000452333	5.05e-05	6.80203e-08	3.91829e-06	1.74953e-11	3.3392e-07
v223d	Podoviridae	1	M29D	CON	1.66089e-05	9.72244e-06	1.80051e-08	5.15936e-07	1.15721e-05	6.66667e-06	0.0413811	0.137924	1.64046e-08	3.58577e-09
v2248	Unclassified	4	M01A,M41E,M0B5,M1E5	CON	6.17877e-06	2.91339e-07	2.60042e-06	3.12099e-05	1.58108e-05	1.61404e-06	0.000165214	0.00195962	9.69583e-09	0.0909866
v2268	Unclassified	1	M129	CKD	5.44972e-06	2.00689e-05	3.04865e-09	9.9048e-08	7.24775e-06	4.15175e-05	5.11342e-11	9.52204e-09	0	1.11022e-16
v227a	Unclassified	4	M4A4,M38B,M4F9,M16D	CKD	4.43408e-05	5.66791e-05	0.000710782	0.00495766	4.23423e-05	5.66901e-05	0.00211784	0.0146962	2.16864e-05	1.95067e-05
v2284	Siphoviridae	-	-	CON	1.66564e-05	1.10354e-05	3.59897e-08	1.04954e-06	2.04459e-05	4.12573e-06	0.0258234	0.107724	2.02571e-08	3.66646e-09
v22ab	Quimbyviridae	2	M02D,M4CD	CON	8.46369e-06	4.3563e-06	0.00118703	0.00844215	2.24054e-05	8.46491e-06	2.45534e-05	0.000467104	5.34848e-07	3.506e-06
v22ae	Siphoviridae	-	-	CKD	6.70391e-07	3.70079e-06	4.60778e-05	0.000525528	2.23874e-06	1.48333e-05	0.0494393	0.180635	3.1875e-05	3.69125e-09
v22b1	Siphoviridae	1	M40D	CON	4.38547e-07	3.18898e-07	0.0225144	0.0942336	5e-07	1.34503e-07	0.0218417	0.096675	0.0042377	0.756908
v22e8	Siphoviridae	5	M4E8,M2E0,M2EF,M3F9,M4D9	CKD	1.37514e-05	4.9685e-05	7.2008e-07	1.03607e-05	3.07072e-05	9.40877e-05	0.0246673	0.107724	3.34754e-07	8.48197e-08
v22ee	Siphoviridae	-	-	CON	1.25112e-05	6.4311e-06	7.58842e-05	0.00071727	1.23739e-05	2.57895e-06	0.00535875	0.0314785	6.39055e-06	6.76247e-07
v232d	Siphoviridae	-	-	CON	1.01927e-05	7.48425e-06	1.4175e-07	2.69315e-06	5.40991e-06	2.1462e-06	0.00128882	0.00929911	4.27917e-09	8.94453e-09
v232e	Siphoviridae	-	-	CON	1.22402e-05	6.19094e-06	2.77115e-07	4.54638e-06	4.82883e-06	3.88889e-06	0.00059571	0.00524923	3.88344e-09	1.13537e-08
v232f	Siphoviridae	-	-	CON	1.99162e-06	1.37402e-06	0.000147776	0.00113965	2.51351e-06	5.52632e-07	0.000256159	0.00263123	6.84762e-07	2.96583e-07
v2337	Unclassified	3	M01A,M182,M0B5	CON	2.46648e-06	5.3937e-07	0.000165866	0.00121262	0.000135824	2.40936e-06	0.000122336	0.00164759	3.79712e-07	8.82419e-09
v2343	Quimbyviridae	5	M024,M33D,M17A,M2B0,M35E	CON	2.71229e-06	1.27953e-06	0.0052222	0.030079	9.14414e-07	4.50292e-07	3.57265e-05	0.00067247	3.07739e-06	0.0039313
v2364	Siphoviridae	1	M4D4	CKD	2.18436e-06	3.57087e-06	4.56143e-07	6.51586e-06	2.73423e-06	4.20175e-06	0.00683603	0.0361094	6.41914e-08	1.45018e-09
v236b	Unclassified	3	M2E0,M07D,M0B6	CKD	7.2067e-07	1.54528e-06	0.0317045	0.1326	1.44144e-06	1.83918e-06	5.4702e-06	0.000125381	2.8733e-06	2.28934e-05
v236d	Podoviridae	2	M4A4,M16D	CKD	7.26257e-06	1.2689e-05	7.96639e-10	2.99376e-08	9.72523e-06	1.65731e-05	0.00236119	0.0160377	5.26671e-11	3.11553e-10
v2385	Myoviridae	1	M32E	CON	1.44134e-06	7.24409e-07	5.50271e-11	3.29594e-09	5.18468e-06	2.34211e-06	0.0140537	0.0664151	2.23401e-11	1.03938e-07
v238d	Unclassified	1	M41E	CON	1.94134e-06	1.28937e-06	2.07788e-05	0.000200941	8.81982e-06	6.59064e-06	0.000984266	0.00801965	3.82556e-07	0.000215454
v23a6	Unclassified	3	M01A,M41E,M0B5	CON	3.59777e-06	1.25394e-06	7.6487e-06	8.52848e-05	1.43649e-05	3.30409e-06	6.82025e-06	0.000170136	1.28728e-09	0.000197113
v23ba	Unclassified	1	M2F0	CON	4.31592e-05	3.19961e-05	4.54386e-07	6.51586e-06	3.77342e-05	7.14035e-06	2.41232e-10	3.45608e-08	4.10783e-15	1.11022e-15
v23bd	Siphoviridae	-	-	CON	1.17793e-05	9.33661e-06	0.000449328	0.00384627	1.16892e-05	8.3655e-06	0.00531723	0.0314785	3.3316e-05	5.58547e-06
v23c3	Unclassified	-	-	CON	2.81006e-06	2.1752e-06	0.0245503	0.0942336	2.12162e-06	1.6462e-06	0.00282259	0.0201577	0.000732948	7.66298e-06
v23c7	Unclassified	6	M2DE,M024,M130,M0E2,M2F0,M35E	CON	2.09358e-05	1.19744e-05	5.09726e-07	9.42444e-06	1.40766e-05	2.62573e-06	7.49865e-10	9.9495e-08	1.39888e-14	3.67484e-14
v23d9	Unclassified	3	M048,M0EA,M225	CON	6.37542e-05	1.85512e-05	9.64977e-13	1.43111e-10	3.99369e-05	1.66959e-05	2.70703e-07	1.20041e-05	0	2.19824e-14
v23f7	Unclassified	1	M110	CON	4.27263e-05	2.5689e-05	0.0181191	0.0878418	6.54595e-05	1.51257e-05	1.71558e-07	8.82248e-06	6.40008e-08	1.60277e-06
v240a	Unclassified	2	M2D4,M11F	CON	3.80866e-05	3.03878e-05	0.000764733	0.00495766	2.32613e-05	1.85848e-05	3.32545e-06	9.10815e-05	5.28704e-08	9.8546e-08
v2411	Unclassified	2	M319,M17F	CON	0.000101721	5.21909e-05	1.10394e-08	2.65049e-07	3.55676e-05	1.77749e-05	8.72107e-10	9.9495e-08	3.33067e-16	1.25455e-14
v241b	Siphoviridae	1	M362	CON	4.17598e-06	3.32283e-06	3.37377e-05	0.000349801	4.59459e-06	3.65205e-06	0.00795895	0.0397602	4.33126e-06	9.42727e-09
v2422	Myoviridae	2	M069,M39F	CON	7.61341e-05	5.55945e-05	0.00027957	0.00240797	5.71486e-05	3.65468e-05	0.00113071	0.00801965	5.04741e-06	2.98476e-06
v2432	Unclassified	2	M43D,M0CE	CKD	4.10615e-06	9.98819e-06	7.21415e-05	0.00071727	2.04505e-06	9.30994e-06	8.86887e-09	9.26029e-07	1.86042e-11	4.1283e-11
v2437	Siphoviridae	1	M20F	CKD	1.38743e-05	3.83937e-05	9.20853e-09	2.50314e-07	1.4973e-05	4.88304e-05	1.10339e-06	3.55421e-05	3.37508e-13	2.63123e-14
v243c	Siphoviridae	1	M1DE	CON	1.53966e-05	1.06063e-05	0.000132683	0.00112904	9.05856e-06	1.99415e-06	0.000582189	0.00521693	1.34226e-06	5.76077e-07
v2446	Unclassified	-	-	CKD	4.4581e-06	5.89449e-05	6.54552e-10	2.42527e-08	2.90991e-06	1.00819e-05	3.1172e-06	7.82097e-05	7.10543e-14	1.24123e-13
v2455	Unclassified	-	-	CON	0.0013935	0.000277569	1.38214e-06	2.21464e-05	0.00143802	0.000243243	1.81005e-08	1.19177e-06	8.08575e-13	6.0939e-12
v2458	Unclassified	4	M511,M069,M003,M119	CON	1.90419e-05	7.92913e-06	1.47281e-13	1.4083e-11	0.000114991	4.09649e-06	1.09344e-05	0.000265855	1.11022e-16	2.94764e-13
v2462	Unclassified	-	-	CON	2.9095e-05	2.34114e-05	6.09689e-05	0.000572259	8.72973e-06	4.69591e-06	0.00278489	0.0201577	2.81662e-06	2.04972e-05
v2469	Unclassified	-	-	CKD	2.33408e-05	4.05374e-05	3.03258e-08	7.4293e-07	3.43063e-05	5.05936e-05	0.00314776	0.0231322	2.2979e-09	1.0992e-09
v246e	Unclassified	1	M2AC	CON	8.37989e-06	2.84843e-06	7.52808e-11	3.29594e-09	6.15315e-06	1.40936e-06	0.00736351	0.0365026	1.61982e-11	5.27562e-10
v2472	Unclassified	-	-	CON	7.56173e-05	3.49331e-05	1.53945e-06	2.21464e-05	9.15631e-05	1.15819e-05	0.000250815	0.00263123	8.75519e-09	8.87103e-07
v2473	Unclassified	1	M4EA	CON	2.52235e-06	6.02362e-07	4.26006e-07	6.51586e-06	2.31081e-06	5.17544e-07	7.69474e-06	0.000170136	8.99609e-11	0.00572073
v247e	Unclassified	-	-	CKD	6.64804e-07	3.58268e-06	0.0127404	0.0605002	9.36937e-07	4.35088e-06	0.00187887	0.0130987	0.000278635	6.78705e-05
v247f	Myoviridae	1	M2DF	CON	2.7905e-06	1.04921e-06	3.78953e-05	0.000349801	2.23874e-06	1.04971e-06	0.0528148	0.180635	2.82635e-05	0.0231418
v248b	Unclassified	3	M01A,M182,M0B5	CON	2.20391e-06	1.12795e-06	0.00210274	0.0128835	2.55766e-05	1.74269e-06	0.000398318	0.00412073	1.25574e-05	2.59811e-05
v24a3	Unclassified	-	-	CON	0.000138349	8.45846e-05	7.37811e-08	1.96004e-06	6.17207e-05	4.52632e-05	0.000155203	0.00184569	2.99937e-10	1.83216e-09
v24b1	Unclassified	1	M387	CKD	1.73184e-06	2.38976e-06	0.00552666	0.030079	2.27477e-06	3.11988e-06	0.0081971	0.0464257	0.000498426	0.000369798
v24bf	Myoviridae	-	-	CKD	1.85307e-05	3.9689e-05	2.04635e-08	5.51479e-07	2.87748e-05	4.23246e-05	0.0111925	0.0565982	5.31301e-09	2.30344e-09
v24e4	Unclassified	-	-	CON	8.32318e-05	1.14291e-05	1.54253e-07	2.69315e-06	0.000144023	2.16433e-05	4.73148e-05	0.000864023	1.94455e-10	6.42357e-08
v24fc	Unclassified	3	M01A,M41E,M0B5	CON	1.19832e-06	8.22835e-07	5.03143e-06	6.85973e-05	7.57207e-06	3.07018e-07	1.87724e-06	5.17744e-05	2.49216e-10	0.00126153
v2506	Unclassified	-	-	CON	1.5919e-05	6.04134e-06	5.78585e-08	1.5262e-06	2.20676e-05	4.66374e-06	1.37139e-07	6.28704e-06	2.65565e-13	7.58942e-10
v250f	Unclassified	4	M01A,M3F3,M41E,M0B5	CON	5.97486e-06	4.24606e-06	1.06153e-06	1.63649e-05	0.000575356	0.00011788	6.34837e-05	0.00100589	1.64569e-09	0.00655809
v2511	Myoviridae	-	-	CKD	1.53631e-06	3.83268e-06	0.000178749	0.00131467	1.65315e-06	7.52339e-06	1.17777e-07	5.84055e-06	5.38608e-10	2.63856e-12
v252c	Siphoviridae	-	-	CKD	8.88827e-06	1.4815e-05	0.00396699	0.0213963	1.36577e-05	2.50234e-05	0.00146394	0.0119883	7.58238e-05	6.71182e-05
v252f	Unclassified	1	M4D4	CKD	2.04944e-05	3.91713e-05	0.00458691	0.0253836	4.67658e-05	5.71374e-05	0.00797295	0.0397602	0.000410191	0.000426903
v2531	Unclassified	1	M1B5	CON	1.18045e-05	4.48622e-06	6.42141e-13	1.00022e-10	1.74189e-05	7.60526e-06	3.59078e-08	3.22828e-06	0	0
v253d	Siphoviridae	-	-	CON	2.91899e-06	1.92323e-06	1.20126e-05	0.000144992	1.87838e-06	1.03801e-06	0.0122926	0.059259	2.4702e-06	0.000381704
v2541	Unclassified	-	-	CKD	5.13966e-07	2.7185e-06	2.66044e-07	4.54638e-06	2.11712e-06	3.83041e-06	0.00184301	0.0130987	1.10008e-08	2.0381e-08
v254c	Unclassified	1	M2DE	CON	4.62849e-06	9.03543e-07	0.000727337	0.00495766	4.12613e-06	1.63743e-07	0.0453147	0.153596	0.000373104	0.369505
v254f	Unclassified	2	M41E,M0B5	CON	4.49721e-06	1.30512e-06	8.76935e-11	4.48701e-09	2.07748e-05	2.84503e-06	1.52284e-05	0.000306418	4.70735e-14	3.12688e-10
v2557	Unclassified	-	-	CKD	4.9162e-07	2.92717e-06	7.14371e-06	8.52848e-05	7.20721e-07	2.36257e-06	2.33111e-05	0.000467104	3.91605e-09	1.35509e-08
v255e	Unclassified	2	M3EF,M419	CKD	6.50838e-07	2.8878e-06	0.00392709	0.0213963	4.18919e-07	2.57895e-06	0.0084831	0.0464257	0.000376765	0.628014
v2567	Siphoviridae	1	M4D8	CON	9.08939e-06	1.67913e-06	6.01597e-05	0.000572259	1.62207e-05	1.64035e-06	3.31217e-07	1.54054e-05	5.1088e-10	0.0029655
v2569	Unclassified	1	M40C	CKD	1.63128e-06	7.63976e-06	6.05701e-06	7.41686e-05	6.62162e-07	3.72807e-06	1.29183e-05	0.000269413	1.89912e-09	1.76375e-06
v256e	Unclassified	-	-	CON	2.35084e-05	5.6811e-06	0.0102781	0.0489569	9.10946e-05	3.56725e-06	9.84611e-06	0.000263788	1.73113e-06	8.4145e-08
v259b	Myoviridae	-	-	CON	4.48603e-06	1.6063e-06	2.28151e-06	3.12099e-05	1.35766e-05	2.23684e-06	0.00552161	0.0314785	2.41744e-07	1.56682e-06
v25a3	Unclassified	3	M373,M4FC,M4F9	CKD	1.04944e-05	2.26575e-05	2.7739e-10	9.86734e-09	1.35631e-05	2.20936e-05	0.00820704	0.0464257	6.33071e-11	2.55185e-11
v25ac	Siphoviridae	2	M319,M4EB	CON	1.50754e-05	1.02579e-05	0.00236449	0.0169393	1.17432e-05	7.03801e-06	0.036959	0.135166	0.000904054	0.000154317
v25b0	Unclassified	1	M14E	CON	4.63994e-05	2.75768e-05	0.0213211	0.0942336	8.62568e-05	1.26462e-05	0.000956659	0.00790614	0.000240687	0.00123647
v25b1	Siphoviridae	-	-	CON	3.85754e-06	2.28346e-06	3.75674e-07	6.51586e-06	4.56757e-06	1.8655e-06	1.72717e-06	5.17744e-05	1.8858e-11	4.5103e-07
v25c7	Phycodnaviridae	1	M1EB	CON	3.37067e-05	1.61043e-05	6.30613e-09	2.12203e-07	2.90901e-05	2.29561e-05	2.8393e-05	0.000478627	5.43432e-12	4.04077e-12
v25cf	Unclassified	1	M1B5	CON	2.58464e-05	1.1498e-05	8.0389e-08	1.96004e-06	2.66171e-05	1.34503e-05	4.10976e-06	0.000111372	9.82503e-12	2.3116e-12
v25da	Unclassified	-	-	CON	6.54721e-05	2.15689e-05	0.0186414	0.0878418	1.69279e-05	3.06725e-06	0.00170171	0.0130987	0.000360316	0.00445689
v25e1	Siphoviridae	-	-	CON	1.07626e-05	5.27953e-06	1.19088e-09	3.40591e-08	2.33919e-05	3.4269e-06	7.68487e-06	0.000170136	3.04978e-13	1.19025e-11
v25e5	Unclassified	2	M202,M003	CON	2.70754e-05	2.99016e-06	7.59048e-05	0.00071727	6.83378e-05	3.21637e-06	6.47174e-06	0.000170136	1.10204e-08	7.40542e-06
v2619	Unclassified	-	-	CON	1.43855e-06	8.4252e-07	0.00108301	0.00759003	8.1982e-07	3.39181e-07	0.000716916	0.00588691	1.16996e-05	8.75435e-05
v2624	Unclassified	2	M060,M3D2	CON	0.00128501	0.000324313	4.93841e-09	1.32912e-07	0.000529901	0.000170558	1.09081e-05	0.000265855	1.69964e-12	4.08394e-10
v2628	Unclassified	-	-	CON	1.73771e-05	1.40728e-05	0.000517976	0.00412576	9.22072e-06	6.03801e-06	0.012295	0.059259	8.25622e-05	0.000157241
v2629	Siphoviridae	2	M07E,M209	CKD	0.000122774	0.000167543	4.05723e-07	6.51586e-06	0.000235869	0.000349439	0.0290397	0.119544	2.26884e-07	4.31038e-08
v262c	Unclassified	2	M373,M4FC	CKD	2.0419e-05	3.05787e-05	0.000103429	0.000886649	2.12523e-05	3.20234e-05	0.0186651	0.0849222	2.73315e-05	6.42758e-06
v2636	Siphoviridae	1	M1DE	CON	3.73464e-06	2.38189e-06	0.00159353	0.00989726	3.03153e-06	9.64912e-07	0.0377407	0.137924	0.000644639	1.07786e-05
v263a	Siphoviridae	-	-	CON	1.74302e-06	1.28346e-06	7.77278e-06	9.73439e-05	1.4009e-06	5.5848e-07	0.0130203	0.0613371	1.73121e-06	8.38415e-05
v2645	Myoviridae	2	M2F5,M17F	CON	5.01816e-05	3.66496e-05	1.91952e-05	0.000189369	1.59685e-05	7.65205e-06	0.00852917	0.0464257	2.72184e-06	6.19769e-06
v2648	Unclassified	-	-	CON	2.83324e-05	1.51772e-05	9.01756e-10	2.99376e-08	1.02928e-05	8.46784e-06	0.0273097	0.119544	6.26187e-10	6.33608e-11
v264b	Unclassified	-	-	CON	1.3324e-06	4.37008e-07	0.000663717	0.00459683	1.04054e-06	2.5731e-07	0.0300582	0.119544	0.000235856	0.000328016
v265a	Siphoviridae	-	-	CON	1.7514e-06	1.09843e-06	0.000490128	0.00395145	7.17568e-06	1.32749e-06	0.0125009	0.059259	7.96685e-05	5.25806e-05
v2662	Siphoviridae	4	M360,M215,M3C4,M4EF	CKD	1.16145e-05	1.7248e-05	6.27928e-05	0.000572259	1.25946e-05	2.24152e-05	0.0286105	0.119544	2.55641e-05	7.2711e-05
v2675	Unclassified	1	M063	CON	8.47765e-06	5.60039e-06	1.40755e-06	2.21464e-05	1.56712e-05	2.21053e-06	0.00125459	0.00929911	3.73569e-08	3.32646e-09
v2686	Unclassified	-	-	CON	6.68994e-06	7.38189e-07	0.000170637	0.00121262	8.59459e-06	2.60234e-07	0.00109272	0.00801965	3.07565e-06	0.392638
v268e	Siphoviridae	-	-	CON	9.77067e-05	2.6311e-05	3.83213e-06	4.62905e-05	8.48874e-05	8.93275e-06	1.40417e-07	6.28704e-06	1.57396e-11	6.7736e-05
v2690	Siphoviridae	1	M30B	CON	1.48268e-05	4.23031e-06	1.41342e-06	2.21464e-05	3.9491e-05	1.45322e-06	0.000463106	0.00460338	1.44967e-08	9.54723e-08
v26db	Unclassified	-	-	CON	2.71788e-06	7.8937e-07	3.91161e-06	4.62905e-05	3.3964e-06	2.71053e-06	0.00386107	0.0231322	2.87084e-07	3.05644e-08
v2711	Unclassified	6	M208,M1B1,M362,M38B,M182,M19B	CKD	1.33855e-05	1.7376e-05	2.32329e-05	0.000235517	1.56847e-05	2.22778e-05	0.00558981	0.0314785	2.18915e-06	3.18183e-06
v2715	Unclassified	-	-	CON	2.60894e-05	2.16437e-05	4.12452e-05	0.000525528	2.33198e-05	1.6348e-05	0.000328477	0.00409037	2.58999e-07	5.60134e-08
v2717	Unclassified	-	-	CKD	5.55028e-06	1.14508e-05	0.00209236	0.0128835	7.71171e-06	1.01287e-05	0.0437165	0.137924	0.0009421	0.036946
v2719	Myoviridae	2	M21E,M330	CON	3.53073e-06	8.11024e-07	0.000110536	0.00109346	4.26126e-06	1.30994e-06	0.0070119	0.0365026	1.16805e-05	7.02773e-08
v271a	Siphoviridae	-	-	CON	2.22905e-06	1.06299e-06	3.54799e-06	4.62905e-05	1.7027e-06	3.39181e-07	0.0221603	0.096675	1.36481e-06	4.69869e-09
v272b	Siphoviridae	1	M060	CON	9.98799e-05	2.81024e-05	5.01762e-11	3.29594e-09	0.000128937	1.00673e-05	4.74171e-07	2.53178e-05	8.88178e-16	1.64641e-07
v2733	Unclassified	-	-	CON	2.51285e-05	1.77362e-05	0.00126556	0.00844215	1.48063e-05	6.17251e-06	3.04595e-06	7.82097e-05	7.85383e-08	5.5551e-08
v273c	Siphoviridae	-	-	CON	4.03352e-06	1.8937e-06	0.00206908	0.0128835	2.29279e-06	6.81287e-07	0.0130155	0.0613371	0.000310297	6.58665e-07
v274c	Unclassified	-	-	CKD	2.64162e-05	4.69882e-05	3.4529e-09	1.12607e-07	3.03739e-05	4.00468e-05	0.0456608	0.153596	3.71619e-09	5.12423e-09
v274e	Siphoviridae	-	-	CON	1.25419e-05	8.0689e-06	4.76645e-05	0.000525528	9.71622e-06	2.9152e-06	0.00923999	0.0564406	6.8862e-06	1.41164e-05
v275f	Unclassified	-	-	CON	2.48771e-05	1.61634e-05	2.029e-06	3.12099e-05	1.87342e-05	8.69298e-06	4.30884e-06	0.000111372	2.31355e-10	1.69028e-09
v2790	Unclassified	-	-	CON	5.24581e-06	3.51772e-06	2.28247e-07	3.75013e-06	7.18919e-06	4.26023e-06	1.48748e-05	0.000306418	9.30559e-11	4.1267e-13
v2795	Unclassified	-	-	CON	5.07821e-06	2.63583e-06	6.00617e-07	1.03607e-05	4.81081e-06	3.97076e-06	0.00185787	0.0130987	2.4118e-08	4.60381e-08
v2798	Unclassified	4	M1FE,M215,M4F7,M086	CKD	1.67877e-06	8.01378e-06	1.42143e-23	3.24328e-20	3.1036e-06	1.22749e-05	6.33766e-08	3.33892e-06	0	0
v279b	Unclassified	1	M309	CON	3.09497e-06	2.31693e-06	5.57176e-05	0.000572259	4.62613e-06	3.14912e-06	0.000143153	0.00184569	1.56706e-07	1.87933e-08
v27a6	Unclassified	-	-	CKD	9.1676e-06	2.74685e-05	2.52615e-08	7.4293e-07	1.23514e-05	2.66082e-05	2.59792e-06	6.90259e-05	2.05769e-12	5.58664e-13
v27b1	Myoviridae	-	-	CON	1.04525e-05	3.46457e-06	4.44763e-11	3.29594e-09	3.68018e-06	1.20175e-06	7.99181e-06	0.000241982	1.29896e-14	3.24922e-10
v27b6	Unclassified	1	M095	CKD	2.22709e-05	6.58504e-05	6.14569e-06	7.41686e-05	6.41261e-05	9.07427e-05	0.00614682	0.0361094	6.83435e-07	2.11288e-07
v27b8	Unclassified	-	-	CKD	8.56983e-06	2.50866e-05	6.83628e-07	1.03607e-05	1.70135e-05	3.64561e-05	0.000832463	0.00730706	1.26834e-08	1.0433e-08
v27bb	Unclassified	3	M174,M46D,M1E5	CKD	3.73743e-05	8.76949e-05	2.59593e-17	9.02138e-15	7.7464e-05	0.000138629	0.00145424	0.0119883	0	0
v27c0	Unclassified	1	M1FD	CKD	1.55726e-05	3.24291e-05	0.00652633	0.0331788	2.53063e-05	3.51199e-05	0.0483403	0.174429	0.00285873	0.0122336
v27c1	Unclassified	-	-	CKD	3.10335e-06	5.92323e-06	0.00138763	0.00898117	1.77027e-06	3.40058e-06	0.00554571	0.0314785	9.83078e-05	1.12928e-07
v27c2	Siphoviridae	-	-	CON	8.65642e-06	5.50984e-06	0.0478723	0.17952	1.2536e-05	2.57895e-06	0.00688889	0.0361094	0.00297371	0.00177294
v27cd	Unclassified	-	-	CON	0.000438221	0.000108967	1.38718e-09	4.6664e-08	0.00027332	2.4462e-05	7.31622e-07	2.53178e-05	3.60822e-14	1.16334e-07
v280a	Unclassified	-	-	CON	1.78855e-05	1.47933e-05	0.0376311	0.147638	4.60631e-05	1.74708e-05	0.0047309	0.0292537	0.00171505	0.00240211
v2816	Unclassified	-	-	CON	3.00279e-06	1.43898e-06	5.24215e-07	9.42444e-06	2.86937e-06	2.31287e-06	0.000165844	0.00195962	2.10092e-09	1.48182e-09
v2833	Unclassified	2	M4A4,M16D	CKD	2.19302e-05	3.68504e-05	1.65167e-08	5.01467e-07	3.12883e-05	5.29123e-05	1.22696e-06	4.28253e-05	6.5925e-13	1.26998e-12
v283e	Myoviridae	4	M517,M32F,M14E,M0E4	CON	4.23408e-05	2.24469e-05	0.00340296	0.0213963	5.82928e-05	2.10322e-05	3.20829e-07	1.54054e-05	2.36209e-08	1.13354e-07
v2843	Siphoviridae	-	-	CON	9.82402e-06	7.13976e-06	6.85204e-10	2.42527e-08	2.47117e-05	1.5117e-06	3.83145e-06	9.10815e-05	9.08162e-14	1.37207e-10
v286c	Unclassified	2	M319,M40E	CON	2.75251e-05	1.79587e-05	1.60497e-06	2.68114e-05	1.38423e-05	1.13977e-05	0.000646609	0.00524923	2.25056e-08	4.76629e-08
v2877	Unclassified	-	-	CON	1.39413e-05	3.50984e-06	2.87039e-09	9.9048e-08	5.88739e-06	4.29532e-06	0.0158217	0.0723583	1.12697e-09	4.59344e-08
v2899	Unclassified	1	M351	CON	5.81564e-06	5.23622e-07	0.00194031	0.0128835	1.30315e-05	2.72515e-06	0.0378954	0.137924	0.000773364	0.964498
v28a0	Unclassified	3	M048,M060,M0EA	CON	0.000201531	5.04075e-05	1.19046e-09	3.40591e-08	8.73964e-05	2.67632e-05	6.75992e-06	0.000170136	2.69229e-13	4.05186e-08
v28a3	Siphoviridae	1	M2D4	CKD	9.64246e-06	1.16142e-05	0.000180165	0.00131467	3.86036e-06	7.46784e-06	0.0365708	0.135166	8.51941e-05	0.000363545
v28a5	Unclassified	-	-	CON	3.08575e-05	3.27165e-06	5.96164e-06	7.41686e-05	1.56396e-05	5.08772e-07	0.000138743	0.00184569	1.8125e-08	0.103242
v28ac	Unclassified	-	-	CON	2.02933e-05	5.03937e-06	2.81242e-06	3.24572e-05	3.05405e-05	1.92398e-06	0.00138243	0.0102748	7.91801e-08	0.217103
v28ad	Quimbyviridae	-	-	CON	3.31285e-05	9.08661e-06	7.20439e-08	1.96004e-06	3.01847e-05	1.37427e-06	5.77055e-06	0.000130431	1.22677e-11	0.0267027
v28ae	Unclassified	1	M0B5	CON	2.98045e-06	1.7815e-06	3.55217e-06	4.62905e-05	1.40225e-05	1.27485e-06	1.1461e-05	0.000269413	1.01471e-09	2.9976e-15
v28bc	Unclassified	2	M060,M441	CON	9.31117e-05	2.04213e-05	8.7626e-14	8.79003e-12	6.64865e-05	9.7193e-06	6.52337e-06	0.000170136	0	1.20282e-07
v28c2	Myoviridae	-	-	CON	0.00016517	0.000118923	0.00175787	0.00989726	0.000130432	3.57485e-05	1.10305e-07	5.84055e-06	4.53026e-09	9.81857e-09
v28c7	Unclassified	1	M3D2	CON	6.64749e-05	2.48917e-05	1.75819e-09	5.91905e-08	8.3518e-05	5.47368e-06	0.000152848	0.00184569	8.04734e-12	0.00384201
v28cd	Siphoviridae	1	M2F0	CON	0.000204841	0.000146959	8.88124e-06	0.000106109	9.38514e-05	4.9155e-05	1.67741e-07	8.82248e-06	4.20592e-11	1.04798e-11
v28e1	Unclassified	-	-	CON	4.86592e-06	3.92323e-06	0.00331143	0.0190054	1.35586e-06	8.45029e-07	0.00935023	0.0564406	0.000352439	0.612031
v28f0	Unclassified	-	-	CON	3.01704e-05	8.19291e-06	0.00453463	0.0253836	3.77432e-05	1.81462e-05	0.000897263	0.00790614	5.45708e-05	1.79425e-07
v28f1	Unclassified	3	M130,M2F0,M35E	CON	8.20894e-05	4.05e-05	2.17466e-06	3.12099e-05	3.82477e-05	1.0117e-05	2.7091e-08	1.95054e-06	1.85363e-12	2.91545e-13
v2922	Siphoviridae	-	-	CON	1.87235e-05	1.10433e-05	2.43799e-12	1.91257e-10	9.84234e-06	8.16959e-06	0.00123527	0.00929911	1.03695e-13	2.08722e-14
v2937	Siphoviridae	1	M327	CON	1.69553e-06	9.64567e-07	4.70563e-09	1.32912e-07	6.69369e-06	2.77778e-06	0.00145373	0.0119883	1.82703e-10	2.60379e-07
v2941	Unclassified	-	-	CON	2.75866e-05	2.92913e-06	1.21481e-08	2.97758e-07	2.32883e-05	1.31871e-06	2.53497e-07	1.20041e-05	1.06026e-13	1.59876e-07
v2955	Unclassified	3	M0FA,M2BA,M33E	CON	0.000431226	0.000344262	0.00270992	0.0170408	0.000240243	0.000174526	0.000374686	0.00412073	1.50277e-05	4.43563e-05
v2956	Siphoviridae	1	M37D	CON	1.35028e-05	3.73622e-06	5.61226e-06	7.24872e-05	1.51351e-05	3.23392e-06	0.00133374	0.00977675	1.47537e-07	0.0185754
v295f	Unclassified	-	-	CON	4.44693e-06	2.42126e-06	2.30588e-07	3.75013e-06	3.41441e-06	2.51754e-06	0.00084594	0.00730706	4.55623e-09	6.84236e-08
v2968	p-crAss-like	1	M03F	CON	3.51341e-05	6.21457e-06	6.44189e-12	4.06045e-10	3.56216e-05	1.03129e-05	1.927e-06	5.17744e-05	4.44089e-16	0.000167606
v296d	Unclassified	-	-	CON	5.54441e-05	1.33701e-05	1.52814e-06	2.21464e-05	2.94234e-05	3.24854e-06	0.000491852	0.00460338	1.65423e-08	0.0274177
v296f	Siphoviridae	-	-	CKD	1.13966e-06	1.52559e-06	6.96223e-05	0.000624305	1.83784e-06	3.36257e-06	2.67274e-07	1.20041e-05	4.78369e-10	1.68802e-08
v297e	Unclassified	-	-	CON	2.07263e-06	1.71654e-06	0.000438996	0.00384627	3.70721e-06	1.84795e-06	0.00288602	0.0211774	1.84708e-05	0.000236141
v297f	Unclassified	-	-	CON	8.46397e-05	2.7063e-05	2.78474e-09	9.9048e-08	3.82252e-05	8.31287e-06	2.73275e-06	7.75466e-05	2.55018e-13	3.81639e-05
v2989	Unclassified	-	-	CON	9.49693e-05	4.00984e-06	4.47518e-12	4.06045e-10	5.58378e-05	1.51696e-05	0.00511504	0.0292537	7.41851e-13	1.01522e-05
v2995	Unclassified	-	-	CON	1.88268e-06	8.54331e-07	0.0121826	0.0605002	1.11261e-06	7.74854e-07	0.0138096	0.0664151	0.00163024	0.000688361
v2999	p-crAss-like	-	-	CON	0.000297475	4.2248e-05	2.2643e-10	9.86734e-09	0.000161847	9.30994e-05	0.000920836	0.00790614	6.29663e-12	2.62789e-05
v29a3	Siphoviridae	-	-	CON	3.98324e-06	1.72244e-06	3.34147e-05	0.000349801	1.92793e-06	6.19883e-07	0.000638883	0.00524923	3.98404e-07	4.51933e-06
v29a5	Siphoviridae	1	M1DE	CON	1.43017e-06	5.96457e-07	2.69686e-07	4.54638e-06	1.0991e-06	3.42105e-07	0.00497344	0.0292537	2.87429e-08	0.00115442
v29bb	Myoviridae	1	M227	CON	2.50279e-05	5.52756e-06	2.53885e-08	7.4293e-07	3.26757e-05	8.94737e-06	2.32337e-06	6.90259e-05	1.85585e-12	1.3192e-05
v29f7	Siphoviridae	-	-	CON	1.6419e-05	7.97441e-06	8.98385e-13	1.14217e-10	1.23829e-05	2.24561e-06	0.000195162	0.00231822	6.55032e-15	3.65263e-14
v29f9	Unclassified	1	M0EB	CON	8.03352e-06	5.35827e-06	1.39636e-06	2.21464e-05	3.3964e-06	1.49123e-06	0.000374783	0.00412073	1.17074e-08	4.6985e-08
v2a0b	Unclassified	-	-	CON	0.000230034	7.13209e-05	2.06496e-08	5.51479e-07	0.000123887	4.91404e-05	1.90897e-06	5.17744e-05	1.25611e-12	7.58486e-07
v2a1c	Unclassified	1	M0B5	CON	3.13408e-06	3.34646e-07	0.000181827	0.00131467	3.25811e-05	2.12865e-06	0.000239448	0.00263123	7.81491e-07	1.37818e-08
v2a1f	Quimbyviridae	-	-	CON	6.1676e-06	8.56299e-07	0.000182563	0.00131467	1.55766e-05	5.4386e-07	0.00132156	0.00929911	3.91757e-06	0.474271
v2a20	Siphoviridae	-	-	CON	1.23045e-05	5.49409e-06	2.3724e-07	3.75013e-06	8.2027e-06	1.21053e-06	0.000383463	0.00412073	2.19431e-09	3.00472e-09
v2a2b	Unclassified	2	M225,M1D1	CON	0.000263517	7.77461e-05	2.68801e-10	9.86734e-09	0.00015568	5.02135e-05	3.30176e-05	0.000595387	2.95985e-13	2.76022e-08
v2a44	Unclassified	1	M1EB	CON	3.87458e-05	1.85472e-05	5.7891e-09	2.12203e-07	3.37748e-05	2.69503e-05	5.00301e-06	0.000125381	9.3181e-13	2.86215e-13
v2a51	Siphoviridae	-	-	CON	9.93575e-06	7.22047e-06	8.51793e-05	0.000846917	8.62613e-06	1.36257e-06	0.000196219	0.00231822	3.16008e-07	8.03887e-07
v2a59	Myoviridae	-	-	CON	0.000403779	0.000126697	1.99332e-10	9.55738e-09	0.000200221	0.000103924	0.000105296	0.00154155	6.8201e-13	5.54448e-06
v2a61	Siphoviridae	-	-	CON	7.18994e-06	5.41929e-06	4.64644e-05	0.000525528	6.28829e-06	1.97368e-06	0.000414477	0.00412073	3.6139e-07	1.6726e-05
v2a62	Unclassified	1	M174	CKD	3.46564e-05	6.2872e-05	1.34594e-06	2.21464e-05	3.77838e-05	5.84912e-05	3.41541e-06	9.10815e-05	1.24603e-10	6.63233e-11
v2a64	Unclassified	1	M069	CON	0.000189179	0.000141024	0.00134778	0.00898117	9.09595e-05	7.43889e-05	0.000712583	0.00588691	1.42676e-05	3.54842e-05
v2a68	Siphoviridae	-	-	CON	2.65642e-06	1.76969e-06	3.64821e-06	4.62905e-05	2.26126e-06	1.69591e-06	0.0014322	0.0117404	1.04864e-07	4.25986e-07
v2a6e	Myoviridae	1	M1EB	CON	8.91899e-06	4.75591e-06	1.9003e-05	0.000189369	7.29279e-06	6.06433e-06	0.00215947	0.0160377	7.39017e-07	1.00341e-07
v2a6f	Unclassified	1	M244	CON	0.000644676	0.000150061	2.16727e-11	1.23407e-09	0.000524545	4.42924e-05	6.3983e-08	3.33892e-06	1.11022e-16	5.29088e-12
v2a75	Siphoviridae	1	M1DE	CON	2.27933e-06	1.66142e-06	6.10378e-06	7.41686e-05	2.35586e-06	6.72515e-07	0.009355	0.0564406	1.00945e-06	5.30054e-05
v2aa9	Unclassified	2	M35D,M08D	CON	1.48212e-05	9.01378e-06	0.0155334	0.0686164	1.1964e-05	7.4386e-06	0.00311734	0.0231322	0.000529531	0.00440605
v2ab2	Unclassified	2	M33D,M2B0	CON	1.60363e-05	8.94685e-06	8.31324e-07	1.40861e-05	1.00135e-05	4.78363e-06	5.35152e-06	0.000125381	1.20735e-10	1.26771e-10
v2aed	Unclassified	1	M0FA	CKD	1.12849e-06	2.89764e-06	3.24683e-05	0.000349801	7.79279e-07	1.74561e-06	0.0287983	0.119544	1.39158e-05	5.85561e-09
v2af0	Unclassified	-	-	CON	5.84916e-06	8.30709e-07	1.98523e-11	1.23407e-09	2.54955e-06	4.4152e-07	7.23666e-05	0.00111273	5.05151e-14	2.51848e-07
v2af4	Siphoviridae	2	M47A,M444	CKD	6.50838e-07	3.1063e-06	0.000205549	0.0018482	5.40541e-07	1.99708e-06	0.000201921	0.00231822	7.4698e-07	0.000103729
v2afb	Siphoviridae	-	-	CON	3.87486e-05	3.09921e-05	0.000307716	0.00241867	1.48243e-05	1.22661e-05	0.000173359	0.00205861	9.46694e-07	6.93241e-07
v2b0d	Unclassified	2	M1B5,M364	CON	3.57989e-05	2.94882e-05	5.31929e-05	0.000572259	1.94369e-05	1.52485e-05	6.61772e-08	3.91829e-06	9.63556e-11	8.12976e-10
v2b14	Siphoviridae	1	M115	CON	0.000151436	9.52953e-06	2.02476e-14	2.90426e-12	7.57568e-05	4.40936e-06	4.14384e-09	5.25549e-07	0	1.3957e-07
v2b1c	Siphoviridae	1	M118	CON	4.2905e-06	6.43701e-07	0.00359054	0.0213963	1.35856e-05	2.48538e-07	0.0465334	0.155745	0.00162018	0.503457
v2b1d	Unclassified	1	M504	CON	3.37263e-05	2.34843e-05	4.43147e-06	6.60285e-05	2.08288e-05	1.18538e-05	0.000888531	0.00790614	8.01387e-08	8.81124e-08
v2b1e	Unclassified	-	-	CKD	2.91536e-05	7.57638e-05	6.63068e-07	1.03607e-05	4.95586e-05	8.06696e-05	0.0114566	0.0565982	1.49618e-07	4.29521e-07
v2b22	Unclassified	-	-	CON	1.93017e-06	1.16732e-06	1.29626e-05	0.000189369	2.02252e-06	1.36257e-06	5.74828e-05	0.00100589	1.64058e-08	0.000688971
v2b26	Unclassified	-	-	CON	1.04441e-05	7.79921e-06	8.83317e-07	1.40861e-05	4.36937e-06	2.43567e-06	4.11707e-06	0.000111372	9.94266e-11	9.04012e-08
v2b2b	Siphoviridae	-	-	CON	2.71788e-06	1.72638e-06	0.000178086	0.00131467	1.2027e-06	4.73684e-07	0.00417188	0.0231427	1.1228e-05	1.31298e-05
v2b2e	Unclassified	1	M08F	CON	2.96397e-05	2.05551e-05	2.10189e-07	3.75013e-06	1.01847e-05	6.38596e-06	0.00335376	0.0231322	1.55597e-08	1.49428e-09
v2b31	Unclassified	-	-	CON	3.99274e-05	5.52756e-06	1.76743e-10	7.39311e-09	2.99324e-05	3.22807e-06	5.22607e-05	0.000864023	3.07754e-13	0.0143767
v2b32	Unclassified	2	M01E,M003	CON	2.86034e-06	2.32874e-06	7.3214e-07	1.03607e-05	6.45495e-06	7.89474e-07	0.000180155	0.00228733	3.13246e-09	4.26924e-08
v2b3e	Unclassified	-	-	CON	7.02793e-06	3.73228e-06	1.01577e-05	0.000110394	3.76577e-06	1.70175e-06	0.00102472	0.00801965	2.0173e-07	1.29505e-06
v2b40	Unclassified	-	-	CON	7.1176e-05	3.79587e-05	2.07234e-07	3.75013e-06	2.44369e-05	1.38099e-05	6.97292e-06	0.000170136	4.08407e-11	7.24999e-10
v2b46	Siphoviridae	-	-	CKD	1.95531e-06	8.48819e-06	3.90923e-07	6.51586e-06	4.77477e-06	4.1114e-05	0.000179749	0.00228733	1.71304e-09	1.07947e-07
v2b4d	Unclassified	2	M373,M4FC	CKD	2.35363e-05	3.62992e-05	0.00466224	0.0253836	2.68514e-05	5.10789e-05	0.00966513	0.0564406	0.00049601	0.00012752
v2b59	Unclassified	-	-	CON	0.00107294	0.000350285	1.87047e-09	6.04507e-08	0.000766441	0.000187073	3.71649e-10	7.29085e-08	0	7.77156e-16
v2b62	Unclassified	3	M401,M2C3,M16D	CKD	8.7095e-06	2.36791e-05	1.94676e-07	3.75013e-06	1.84279e-05	2.87807e-05	5.76201e-05	0.00100589	2.94044e-10	7.69288e-10
v2b63	Unclassified	1	M321	CKD	1.04832e-05	8.29764e-05	2.73636e-07	4.54638e-06	9.04054e-06	2.14327e-05	0.0237778	0.100321	1.29157e-07	7.46402e-05
v2b6e	Myoviridae	2	M1EB,M149	CON	7.00838e-06	2.80315e-06	6.29254e-06	7.41686e-05	5.53604e-06	4.4883e-06	0.00186324	0.0130987	2.25833e-07	1.16812e-08
v2b7a	Siphoviridae	-	-	CKD	2.15084e-07	2.54528e-06	0.0419752	0.155408	9.81982e-07	2.88012e-06	0.00424907	0.0231427	0.00171788	0.116301
v2bb8	Myoviridae	2	M35D,M08D	CON	2.84665e-05	1.5628e-05	0.00679279	0.0331788	3.38468e-05	1.04357e-05	0.00670011	0.0361094	0.000500524	0.00251905
v2bc5	Unclassified	1	M24A	CON	1.52291e-05	8.84055e-06	1.35087e-09	4.6664e-08	5.66216e-06	4.33918e-06	0.000479848	0.00460338	1.884e-11	6.35425e-12
v2bca	Unclassified	1	M393	CON	1.74497e-05	5.35236e-06	0.000726096	0.00495766	0.000137239	2.47661e-06	1.42878e-10	1.84194e-08	3.20532e-12	2.77954e-11
v2bde	Myoviridae	1	M0B6	CON	1.43017e-06	6.59449e-07	1.73071e-09	5.91905e-08	8.06306e-07	2.04678e-07	0.0121574	0.059259	5.38321e-10	8.81089e-08
v2bea	Siphoviridae	2	M1D2,M19A	CON	1.58939e-05	8.29134e-06	1.86273e-05	0.000189369	1.40405e-05	5.0848e-06	0.00130083	0.00929911	4.49135e-07	3.213e-05
v2bf0	p-crAss-like	-	-	CON	8.19553e-06	2.87402e-06	1.59295e-08	5.01467e-07	2.21171e-06	8.85965e-07	0.00545133	0.0314785	2.09858e-09	3.08643e-08
v2bf1	Unclassified	1	M30B	CON	8.44972e-06	3.61417e-06	2.3681e-05	0.000235517	9.17568e-06	2.02924e-06	0.000999183	0.00801965	4.39146e-07	3.17119e-09
v2bf2	Unclassified	2	M0FA,M2BA	CON	0.000206047	0.000150524	0.0243826	0.0942336	5.22838e-05	3.68187e-05	4.62799e-06	0.000111372	1.91801e-06	1.18245e-06
v2bf5	Myoviridae	1	M167	CON	1.20559e-05	5.17126e-06	4.69798e-05	0.000525528	2.42793e-06	1.52047e-06	0.00115294	0.00801965	9.6041e-07	2.79003e-09
v2bf8	Siphoviridae	-	-	CON	1.63128e-06	1.23031e-06	0.000141039	0.00112904	3.0045e-06	3.97661e-07	0.00152221	0.0128545	3.51106e-06	9.25392e-09
v2c0c	Unclassified	2	M35B,M33E	CKD	9.71229e-06	2.18248e-05	1.88487e-10	9.55738e-09	1.34369e-05	2.36959e-05	4.32055e-05	0.000846594	2.72338e-13	4.9627e-14
v2c26	Unclassified	-	-	CKD	1.60503e-05	6.9128e-05	1.42929e-15	2.00349e-13	3.03739e-05	6.33538e-05	0.00139239	0.0102748	1.11022e-16	6.66134e-16
v2c2c	Unclassified	2	M4A4,M16D	CKD	8.88268e-06	1.74547e-05	3.44145e-07	5.69008e-06	3.35225e-05	4.37368e-05	0.00109051	0.00801965	8.52037e-09	2.38507e-08
v2c33	Unclassified	2	M38B,M16D	CKD	1.80894e-05	5.09567e-05	3.62145e-13	2.95237e-11	2.83378e-05	9.27193e-05	0.00155527	0.0128545	2.03171e-14	5.26246e-14
v2c34	Unclassified	5	M2FB,M3B5,M1CB,M2B5,M2BC	CON	0.000179933	0.000131848	5.57253e-05	0.000572259	0.000146658	0.000117713	0.00477317	0.0292537	4.29297e-06	2.08429e-05
v2c3d	Unclassified	1	M060	CON	0.000398975	9.20728e-05	1.22504e-13	1.4083e-11	0.000199703	5.02456e-05	8.10691e-07	3.26243e-05	0	3.36942e-12
v2c3e	Unclassified	2	M410,M182	CKD	2.35782e-05	7.72382e-05	0.00322965	0.0190054	4.01667e-05	5.38012e-05	0.00187771	0.0130987	7.8916e-05	0.000576852
v2c40	Unclassified	2	M243,M226	CON	2.62235e-05	1.90965e-05	0.000212458	0.0018482	4.37027e-05	1.03509e-05	2.97371e-06	7.82097e-05	1.40146e-08	5.98039e-07
v2c4a	Unclassified	-	-	CON	0.000145182	7.49882e-05	0.000727829	0.00495766	9.57703e-05	6.2807e-06	0.0101065	0.0565982	9.4302e-05	0.0570119
v2c52	Siphoviridae	-	-	CON	9.05028e-07	4.09449e-07	0.00694696	0.0331788	6.53153e-07	1.22807e-07	0.00154619	0.0128545	0.000133638	2.83664e-07
v2c55	Unclassified	-	-	CON	8.76816e-06	1.76181e-06	0.00035516	0.00260206	9.88739e-06	5.52632e-07	0.00325524	0.0231322	1.69609e-05	0.322541
v2c71	Unclassified	2	M41E,M0B5	CON	4.06983e-06	2.76772e-06	3.53633e-10	1.41774e-08	2.81757e-05	3.81287e-06	0.0025477	0.0201577	2.58891e-11	0.00325452
v2c73	Siphoviridae	-	-	CON	1.9324e-05	5.98031e-06	6.69767e-07	1.03607e-05	4.82432e-06	1.20175e-06	4.9818e-06	0.000115431	9.15111e-11	3.66088e-07
v2c92	Unclassified	1	M0B5	CON	6.06704e-06	2.31299e-06	0.00662076	0.0331788	0.000294306	6.69591e-07	0.000126727	0.00164759	1.25779e-05	0.00449176
v2c96	Siphoviridae	-	-	CON	3.08045e-05	5.77362e-06	0.000747488	0.00495766	6.67523e-05	2.3117e-05	0.0238529	0.100321	0.000212792	0.0122371
v2c9a	Unclassified	2	M44C,M1E5	CKD	1.41341e-06	2.49606e-06	0.0161918	0.0835866	5.27477e-06	7.55263e-06	0.0143679	0.0682936	0.00217892	0.000708267
v2ca5	Unclassified	3	M41E,M09D,M1E5	CON	5.71788e-06	4.43701e-06	1.22531e-05	0.000144992	1.59054e-05	8.52047e-06	2.01477e-07	9.42546e-06	6.84511e-11	2.47732e-11
v2ca7	Unclassified	-	-	CON	3.1243e-05	1.08858e-06	6.02304e-11	3.29594e-09	5.44595e-05	1.86199e-05	3.30294e-05	0.000595387	6.92779e-14	4.20083e-09
v2caa	Unclassified	-	-	CON	2.64246e-06	2.07087e-06	0.000495114	0.00395145	4.17568e-06	3.00292e-06	0.0313569	0.119544	0.000187437	0.00342308
v2cc3	Unclassified	1	M351	CON	5.14246e-06	7.93307e-07	1.21884e-07	2.69315e-06	1.01712e-05	3.16082e-06	0.00379525	0.0231322	1.04053e-08	3.07317e-06
v2cc7	Unclassified	-	-	CON	6.44413e-06	3.83268e-06	0.0115196	0.0605002	1.24144e-05	4.09357e-06	2.55786e-09	4.07367e-07	7.43939e-10	1.08389e-08
v2cd9	Unclassified	-	-	CON	5.0838e-07	3.54331e-07	0.00038282	0.00260728	5.72072e-07	3.09942e-07	0.0328776	0.119544	0.000154595	0.372622
v2cde	Myoviridae	1	M104	CON	9.90503e-06	5.26969e-06	1.28308e-09	4.07826e-08	7.1982e-06	1.72515e-06	0.00588352	0.0317415	2.00878e-10	1.71953e-10
v2ce3	Unclassified	-	-	CON	3.00028e-05	5.39567e-06	4.82338e-12	4.06045e-10	3.69955e-05	7.64035e-06	6.456e-05	0.00111273	1.14353e-14	0.0031562
v2ce9	Unclassified	3	M4C1,M3F0,M41E	CKD	8.90223e-06	3.69626e-05	1.763e-13	2.92427e-11	2.01937e-05	9.55614e-05	9.37098e-06	0.000263788	1.11022e-16	0
v2cf5	Unclassified	2	M062,M1C8	CKD	1.69553e-05	3.5622e-05	4.70548e-05	0.000525528	1.4964e-05	3.45936e-05	1.47458e-10	1.84194e-08	2.33147e-13	5.12923e-13
v2cfe	Unclassified	2	M3D7,M16D	CKD	7.48799e-05	0.000106573	0.000131311	0.00109346	6.79595e-05	0.00010914	0.0156845	0.0723583	2.90253e-05	3.29007e-05
v2d02	Myoviridae	1	M192	CON	9.91899e-06	5.42717e-06	7.66055e-11	3.29594e-09	3.03063e-05	2.48246e-06	0.0019589	0.013909	4.58111e-12	3.44313e-12
v2d20	Unclassified	-	-	CKD	1.84385e-05	4.32126e-05	1.56883e-12	1.73473e-10	3.22838e-05	6.53538e-05	5.21003e-05	0.000864023	3.10862e-15	4.32987e-15
v2d24	Unclassified	-	-	CON	5.2986e-05	1.01831e-05	1.18136e-07	2.66178e-06	9.27928e-06	2.68713e-06	2.6657e-06	6.90259e-05	9.38027e-12	5.4989e-05
v2d42	Siphoviridae	2	M2B2,M351	CON	1.02849e-05	4.5689e-06	9.92393e-06	0.000110394	1.27207e-05	4.35965e-06	0.00527441	0.0292537	9.29894e-07	3.22504e-06
v2d4f	Unclassified	3	M01A,M41E,M0B5	CON	2.61173e-06	5.86614e-07	5.43938e-06	7.13256e-05	3.98919e-05	1.65292e-05	3.20931e-06	7.82097e-05	4.49881e-10	0.0120058
v2d83	Siphoviridae	1	M3F6	CKD	1.29888e-06	2.52953e-06	0.00149364	0.00898117	1.32883e-06	3.5117e-06	0.000158084	0.00194325	3.83907e-06	3.04271e-07
v2d88	Unclassified	-	-	CKD	3.54749e-07	1.17126e-06	4.47742e-05	0.000525528	9.36937e-07	2.02632e-06	7.70151e-05	0.00126091	7.06396e-08	4.72142e-09
v2d91	Siphoviridae	-	-	CON	4.00559e-06	1.6752e-06	6.45653e-06	7.41686e-05	7.9955e-06	4.7076e-07	0.00119984	0.00929911	1.52426e-07	1.53056e-08
v2d92	Quimbyviridae	3	M14E,M095,M387	CKD	1.04944e-05	1.75827e-05	1.47022e-05	0.000189369	1.48198e-05	2.50585e-05	0.013881	0.0664151	3.3479e-06	2.10756e-07
v2d97	Siphoviridae	1	M09B	CON	2.41397e-05	1.33287e-05	1.31081e-05	0.000189369	1.29189e-05	3.14912e-06	0.000697979	0.00588691	1.78497e-07	2.13941e-08
v2d99	Unclassified	2	M48D,M139	CON	0.000248531	7.49075e-05	4.66883e-11	3.29594e-09	0.000236297	0.000101687	4.46179e-06	0.000111372	7.77156e-15	3.31402e-13
v2da6	Siphoviridae	2	M026,M1DE	CON	5.23352e-05	2.83406e-05	0.00410974	0.0213963	3.6045e-05	1.72865e-05	0.00428837	0.0234956	0.000210542	0.000152212
v2db0	Unclassified	-	-	CON	1.77654e-06	9.13386e-07	0.00691999	0.0331788	4.15766e-06	5.55556e-08	0.00496456	0.0292537	0.000387479	0.00169706
v2dc0	Unclassified	1	M129	CKD	4.77933e-06	1.5189e-05	2.56709e-08	7.4293e-07	8.02703e-06	4.14737e-05	1.66036e-10	3.45608e-08	2.22045e-16	2.33147e-15
v2dd7	Siphoviridae	1	M42F	CON	8.11173e-06	5.38583e-06	0.00148679	0.00898117	9.06757e-06	3.90936e-06	0.00022529	0.00263123	5.32894e-06	5.04175e-05
v2dd8	Unclassified	3	M01A,M41E,M0B5	CON	4.19832e-06	1.25e-06	6.26382e-05	0.000572259	4.6045e-05	7.77778e-07	3.71788e-06	9.10815e-05	5.39831e-09	0.0223662
v2dde	Unclassified	-	-	CON	2.15782e-05	1.5563e-05	2.95696e-05	0.000266448	9.74324e-06	6.9386e-06	0.0203117	0.0959307	9.20452e-06	8.16423e-06
v2de1	Siphoviridae	-	-	CKD	5.44693e-07	1.42913e-06	0.000647471	0.00459683	4.63964e-07	1.53801e-06	6.97854e-09	8.25467e-07	1.22552e-10	1.43568e-07
v2de4	Siphoviridae	2	M215,M4F7	CKD	3.24022e-07	1.84055e-06	1.44099e-07	2.69315e-06	9.54955e-07	2.64912e-06	0.0313588	0.119544	9.13469e-08	0.000250232
v2dea	Siphoviridae	2	M026,M1DE	CON	4.32402e-06	2.4311e-06	2.0128e-05	0.000192344	3.63063e-06	1.50585e-06	0.0165355	0.0723583	5.29713e-06	2.68743e-07
v2e09	Unclassified	-	-	CON	2.1743e-05	6.80709e-06	0.000450956	0.00384627	2.77748e-05	1.76053e-05	0.0262706	0.10786	0.000146231	9.52415e-07
v2e0d	Inoviridae	-	-	CON	1.49944e-05	4.12402e-06	3.96778e-07	6.51586e-06	4.62162e-06	3.14327e-06	0.0140723	0.0664151	1.11691e-07	1.86196e-10
v2e21	Inoviridae	1	M192	CON	2.77374e-06	1.54134e-06	2.99309e-08	7.4293e-07	3.3018e-06	1.08187e-06	0.0291067	0.119544	1.90452e-08	1.74089e-07
v2e2a	Siphoviridae	-	-	CON	1.16257e-05	4.6752e-06	5.85669e-05	0.000572259	5.65315e-06	2.5e-06	0.00661782	0.0361094	6.10964e-06	3.18873e-07
v2e2d	Unclassified	1	M0B5	CON	3.5838e-06	2.16929e-06	9.9733e-05	0.000851784	1.24865e-05	2.98538e-06	1.01606e-06	3.50149e-05	2.43331e-09	1.37299e-09
v2e47	Unclassified	-	-	CON	2.25419e-06	8.46457e-07	0.000155198	0.00121262	1.1991e-05	2.51462e-07	0.00369755	0.0231322	8.82061e-06	0.0325224
v2e53	Unclassified	2	M04C,M2AE	CON	0.00029819	0.000109159	3.10775e-05	0.000266448	0.000185063	7.61111e-05	1.2535e-05	0.000269413	8.82973e-09	2.32056e-05
v2e58	Unclassified	-	-	CON	3.71229e-06	1.19685e-06	4.99103e-09	2.12203e-07	1.48649e-06	5.1462e-07	0.000588236	0.00521693	8.0896e-11	4.63649e-11
v2e7b	Siphoviridae	1	M1DE	CON	1.14162e-05	3.8563e-06	2.70992e-06	3.12099e-05	4.15766e-06	1.52047e-06	0.011303	0.0565982	5.6057e-07	1.47639e-08
v2e97	Siphoviridae	-	-	CON	7.09218e-06	1.48425e-06	2.31867e-08	7.4293e-07	1.54955e-06	1.11111e-06	0.00516179	0.0292537	2.85402e-09	5.83286e-11
v2e9f	Siphoviridae	1	M32F	CON	1.5067e-05	1.76378e-06	0.000669607	0.00459683	3.68468e-06	2.57895e-06	0.000573843	0.00521693	6.06037e-06	0.387789
v2eac	Unclassified	1	M367	CON	6.89385e-05	2.57913e-05	0.0562853	0.17952	6.58829e-05	6.07602e-06	1.99993e-05	0.000390452	1.65441e-05	0.0482988
v2eb3	Unclassified	-	-	CON	1.99721e-06	1.4252e-06	0.00251123	0.0170408	2.05856e-06	1.5848e-06	0.00648788	0.0361094	0.000195915	7.00636e-07
v2ebd	Unclassified	1	M343	CON	5.6243e-05	4.59508e-05	9.78629e-07	1.58275e-05	3.33964e-05	1.37602e-05	3.79966e-09	5.25549e-07	1.27232e-13	2.79654e-12
v2ec6	Unclassified	1	M04C	CON	1.69358e-05	4.15157e-06	0.000277844	0.00240797	2.87613e-05	3.17544e-06	0.00114696	0.00801965	5.08578e-06	0.0373368
v2ec9	Unclassified	-	-	CON	9.30447e-06	5.69685e-06	7.51339e-05	0.00071727	1.16892e-05	2.64912e-06	4.75578e-05	0.000864023	7.30713e-08	5.47976e-08
v2ed9	Unclassified	1	M374	CKD	3.22905e-06	9.89961e-06	4.87016e-05	0.000525528	4.15766e-06	7.92982e-06	0.0434491	0.137924	2.97642e-05	0.000857888
v2edf	Unclassified	-	-	CKD	5.1676e-07	6.24016e-06	1.08327e-09	3.40591e-08	7.20721e-07	3.60819e-06	8.3801e-05	0.00126091	2.81697e-12	6.4993e-09
v2ee0	Unclassified	-	-	CKD	2.49441e-06	4.68898e-06	0.0246939	0.0942336	1.79279e-06	7.07602e-06	7.5197e-07	2.53178e-05	3.49131e-07	2.08161e-07
v2ee8	Podoviridae	1	M16D	CKD	4.60615e-06	9.43701e-06	4.42826e-08	1.11413e-06	4.56306e-06	1.54152e-05	6.03606e-06	0.000149954	8.00549e-12	7.37626e-11
v2eed	Unclassified	-	-	CKD	5.2095e-06	3.91575e-05	2.8905e-18	1.03501e-15	1.04459e-05	6.13538e-05	8.30811e-05	0.00126091	0	6.88338e-15
v2ef6	Unclassified	-	-	CKD	2.2905e-06	8.72244e-06	6.51527e-20	3.58394e-17	6.31081e-06	9.50292e-06	8.91018e-08	4.97097e-06	0	0
v2ef7	Unclassified	3	M38F,M125,M16D	CKD	2.65922e-05	3.76004e-05	0.00378778	0.0213963	3.07477e-05	5.68918e-05	0.0011314	0.00801965	5.72552e-05	3.39009e-05
v2efd	Myoviridae	3	M221,M252,M3D6	CKD	6.96927e-06	1.24449e-05	3.98426e-05	0.00045769	2.88288e-06	9.54678e-06	2.56256e-06	6.90259e-05	2.4509e-09	4.93175e-09
v2f06	Unclassified	1	M1A3	CKD	8.63128e-07	2.32874e-06	0.0344972	0.1326	5e-07	1.55848e-06	5.58321e-05	0.00100589	2.7273e-05	0.00070267
v2f07	Siphoviridae	2	M1FE,M215	CKD	7.82123e-07	2.23031e-06	2.09668e-05	0.000200941	2.0991e-06	1.05292e-05	0.0423607	0.137924	1.3264e-05	0.000413735
v2f0a	Unclassified	1	M38B	CKD	1.5176e-05	4.80157e-05	5.88662e-12	4.06045e-10	3.39369e-05	6.14444e-05	2.09782e-05	0.000429505	4.66294e-15	5.75096e-14
v2f0b	Unclassified	2	M201,M44C	CKD	1.30279e-05	5.20374e-05	1.27754e-16	2.68949e-14	2.5473e-05	5.99006e-05	1.77643e-05	0.000347023	0	0
v2f14	Unclassified	-	-	CKD	1.82682e-06	3.76575e-06	1.95977e-06	2.78083e-05	1.05405e-06	6.47661e-06	1.25343e-10	1.84194e-08	9.10383e-15	6.53144e-13
v2f16	Unclassified	1	M44F	CKD	3.77095e-07	8.72047e-07	0.000513969	0.00412576	3.01802e-07	5.66667e-06	0.000254711	0.00263123	2.20573e-06	0.000543837
v2f17	Unclassified	1	M444	CKD	4.07542e-06	1.46063e-05	2.33187e-05	0.000235517	4.53604e-06	2.1424e-05	8.42995e-09	8.25467e-07	5.94791e-12	1.53244e-12
v2f22	Siphoviridae	1	M08A	CKD	3.5e-06	9.98819e-06	1.39481e-08	5.01467e-07	4.11261e-06	2.98743e-05	0.000377778	0.00412073	1.42108e-10	1.36783e-11
v2f27	Unclassified	1	M44F	CKD	2.56983e-07	2.29528e-06	3.67419e-06	4.62905e-05	2.88288e-07	2.41813e-06	0.000203443	0.00231822	1.64554e-08	3.3884e-13
v2f29	Unclassified	-	-	CKD	1.14525e-06	4.75591e-06	1.90995e-05	0.000189369	1.42342e-06	5.68713e-06	0.00143163	0.0117404	5.03524e-07	3.86501e-05
v2f2a	Unclassified	1	M499	CKD	4.89385e-06	6.82756e-05	1.21138e-07	2.69315e-06	3.36081e-05	8.41667e-05	0.0105409	0.0565982	2.74265e-08	0.000438416
v2f31	Podoviridae	1	M1B5	CON	1.08073e-05	4.19882e-06	3.21818e-08	7.4293e-07	1.11171e-05	8.61696e-06	5.08737e-05	0.000864023	4.60679e-11	1.50291e-12
v2f42	Unclassified	1	M0C0	CKD	3.18436e-06	7.8189e-06	0.000895351	0.00684122	8.01802e-07	7.38596e-06	6.9697e-06	0.000170136	1.24134e-07	8.1748e-06
v2f49	Myoviridae	-	-	CKD	1.10056e-06	2.1815e-05	0.00686846	0.0331788	3.10811e-07	1.24854e-05	0.0302389	0.119544	0.00196883	5.51116e-07
v2f4e	Unclassified	2	M201,M213	CKD	1.34078e-07	1.97047e-06	3.43571e-09	9.9048e-08	1.02252e-06	3.0117e-06	9.78367e-05	0.00154155	9.99045e-12	4.33582e-07
v2f55	Unclassified	3	M201,M213,M38A	CKD	1.25698e-07	1.9311e-06	1.09095e-07	2.13018e-06	2.38739e-07	1.83041e-06	0.00583154	0.0317415	1.41078e-08	0.00063519
v2f58	Unclassified	-	-	CON	6.30447e-05	4.18366e-05	0.00997493	0.0489569	4.56036e-05	3.1538e-05	0.000274283	0.00313371	3.77808e-05	2.52956e-05
v2f5e	Unclassified	-	-	CKD	1.52235e-06	5.05906e-06	0.0055459	0.030079	1.76126e-06	8.51462e-06	0.0131754	0.0613371	0.00076899	0.0202405
v2f66	Unclassified	1	M4FB	CKD	1.49721e-06	6.40945e-06	1.25402e-08	3.31294e-07	2.32883e-06	9.03801e-06	5.20223e-05	0.000864023	1.89567e-11	9.32989e-09
v2f73	Siphoviridae	-	-	CKD	6.31285e-07	1.33661e-06	1.04409e-05	0.000110394	4.23423e-07	1.97953e-06	1.56794e-05	0.000347023	3.8525e-09	1.54254e-12
v2f74	Myoviridae	1	M129	CKD	1.17598e-06	5.01575e-06	6.55262e-08	1.5262e-06	1.55856e-06	1.09123e-05	4.96622e-12	1.30479e-09	0	4.44089e-16
v2f7f	Unclassified	1	M034	CON	2.67821e-05	1.6002e-05	1.97921e-05	0.000192344	9.33784e-06	3.31871e-06	0.0110695	0.0565982	3.57854e-06	4.00485e-07
v2f82	Unclassified	5	M3AD,M428,M43C,M120,M17B	CKD	4.15922e-06	6.02756e-06	0.0462412	0.17952	1.40991e-06	7.80702e-06	0.000803864	0.00730706	0.000416321	0.00123615
v2f90	Unclassified	-	-	CON	4.2905e-06	3.37205e-06	1.5284e-06	2.21464e-05	3.92793e-06	3.1462e-06	0.0275613	0.119544	7.5751e-07	5.46783e-06
v2f9a	Unclassified	2	M4AC,M0BA	CON	2.2919e-05	1.28642e-05	5.12962e-10	2.18312e-08	1.25495e-05	8.88889e-06	6.6437e-07	2.53178e-05	1.24345e-14	1.663e-12
v2f9d	Unclassified	1	M37F	CKD	2.68156e-07	1.83268e-06	3.5758e-06	4.62905e-05	4.05405e-08	1.33333e-06	9.81582e-06	0.000263788	8.80042e-10	0.00635494
v2fa9	Unclassified	-	-	CKD	9.97207e-07	4.11024e-06	0.000764066	0.00495766	3.9009e-06	5.04327e-05	5.75069e-05	0.00100589	7.88287e-07	3.15759e-05
v2fae	Unclassified	5	M07E,M4C5,M07D,M182,M444	CKD	8.58101e-06	3.24626e-05	3.60984e-06	4.62905e-05	7.37387e-06	3.48363e-05	8.38829e-10	9.9495e-08	1.0425e-13	1.44329e-14
v2faf	Unclassified	-	-	CKD	2.68994e-06	4.1122e-06	0.000121361	0.00109346	3.80631e-06	1.04971e-05	0.000734572	0.00636207	1.5363e-06	7.20384e-07
v2fb8	Unclassified	3	M362,M38B,M182	CKD	5.84358e-06	1.0372e-05	6.91736e-05	0.000624305	7.65315e-06	1.42895e-05	9.96633e-05	0.00154155	1.36452e-07	9.66096e-07
v2fb9	Siphoviridae	1	M3AE	CKD	1.61173e-06	4.59055e-06	1.85581e-09	6.04507e-08	2.24324e-06	6.21637e-06	1.26131e-09	2.00866e-07	1.11022e-16	1.11022e-16
v2fcd	Unclassified	-	-	CON	0.000373394	0.000154766	0.00301059	0.0170408	0.000346054	0.000121389	3.25174e-05	0.000595387	1.67788e-06	4.22442e-06
v2fd0	Siphoviridae	-	-	CKD	6.53631e-07	7.79528e-06	2.16257e-08	7.4293e-07	2.90541e-06	1.70234e-05	5.42137e-05	0.000883618	3.33809e-11	1.04454e-06
v2fe6	Unclassified	1	M472	CKD	5.10475e-05	9.81969e-05	0.00566848	0.030079	4.11847e-05	0.000138228	0.00790582	0.0397602	0.000493536	0.00110929
v2ffc	Unclassified	1	M309	CON	1.51397e-06	9.88189e-07	4.12087e-05	0.000481899	2.24324e-06	1.40058e-06	0.00408691	0.0231322	2.79517e-06	8.36174e-06
v3000	Unclassified	1	M44F	CKD	6.09777e-06	1.74665e-05	6.44697e-10	2.42527e-08	5.32432e-06	2.72368e-05	5.02655e-14	5.22449e-11	0	0
v3002	Siphoviridae	-	-	CKD	1.12011e-06	4.38386e-06	7.99697e-08	1.96004e-06	1.14414e-06	5.81871e-06	1.7876e-07	9.42546e-06	4.70068e-13	2.83662e-12
v301d	Unclassified	3	M4A9,M4B8,M17B	CKD	8.95531e-06	2.21713e-05	1.283e-05	0.000189369	5.73874e-06	2.39883e-05	0.00249366	0.0201577	5.84133e-07	1.3948e-07
v3024	Unclassified	1	M4E4	CON	1.48994e-05	1.1128e-05	6.31324e-06	7.41686e-05	1.05991e-05	5.80994e-06	5.61316e-06	0.000125381	8.88172e-10	1.33788e-09
v3031	Unclassified	2	M0A9,M16D	CKD	1.42179e-06	9.91142e-06	6.21692e-12	4.06045e-10	4.22523e-06	6.96199e-06	9.88463e-05	0.00154155	2.20934e-14	3.95461e-13
v3035	Unclassified	-	-	CON	2.58939e-06	1.18307e-06	1.26894e-13	1.4083e-11	5.73423e-06	4.60234e-06	0.0214493	0.096675	9.40359e-14	4.92563e-09
v304b	Unclassified	1	M084	CKD	4.72067e-07	3.67126e-06	0.00642114	0.0331788	1.94595e-06	8.80117e-06	9.51035e-05	0.00154155	9.34862e-06	0.0762914
v3068	Myoviridae	1	M391	CON	3.00363e-05	1.50256e-05	9.11646e-05	0.000851784	2.00586e-05	1.27632e-05	0.00260567	0.0201577	3.8608e-06	1.67174e-05
v3069	Unclassified	-	-	CKD	7.4581e-07	2.14567e-06	0.000116674	0.00109346	3.03604e-06	1.12661e-05	0.00153897	0.0128545	2.9686e-06	3.18982e-06
v3076	Myoviridae	-	-	CON	9.56788e-05	8.93701e-06	2.19297e-16	9.11349e-14	0.000122338	5.84737e-05	0.00669595	0.0361094	1.11022e-16	4.08144e-05
v307c	Myoviridae	-	-	CON	1.01983e-05	4.98228e-06	5.28337e-09	2.12203e-07	6.37387e-06	5.26023e-06	0.0151139	0.0682936	1.93648e-09	7.14734e-09
v307f	Unclassified	-	-	CON	5.85754e-06	2.08661e-06	1.1112e-05	0.000136605	1.43243e-06	1.07602e-06	0.0102913	0.0565982	1.94224e-06	0.0483886
v3089	Unclassified	-	-	CON	1.91061e-05	1.29134e-05	8.57309e-08	1.96004e-06	1.82613e-05	7.81871e-06	4.02401e-05	0.000800864	9.44999e-11	8.07763e-10
v308d	Siphoviridae	2	M3F4,M444	CKD	3.18436e-07	2.58071e-06	0.00314156	0.0190054	4.18919e-07	4.95906e-06	0.0182048	0.0849222	0.000615902	4.32696e-05
v3091	Siphoviridae	-	-	CKD	2.35754e-06	9.17126e-06	9.97134e-08	1.96004e-06	2.5e-06	1.17368e-05	4.50865e-09	5.5207e-07	1.63203e-14	2.55351e-15
v3093	Podoviridae	6	M1B1,M01A,M0D1,M199,M0B5,M1E5	CKD	2.35922e-05	5.54016e-05	1.23065e-06	2.21464e-05	5.56577e-05	8.47602e-05	0.00159037	0.0130987	4.12023e-08	2.19997e-08
v309f	Quimbyviridae	2	M387,M1E0	CKD	1.01872e-05	2.82736e-05	3.82252e-05	0.000349801	1.1482e-05	4.75877e-05	0.000621417	0.00524923	4.40764e-07	5.85878e-07
v30a3	Unclassified	3	M0FC,M399,M078	CKD	1.5838e-06	1.74488e-05	0.000373242	0.00260206	1.22523e-06	1.53772e-05	0.00244567	0.0201577	1.36072e-05	6.67659e-07
v30a7	Unclassified	-	-	CKD	3.03743e-05	0.000111933	2.18808e-15	4.23905e-13	5.74459e-05	0.000123173	0.000417203	0.0042391	0	3.33067e-16
v30ab	Siphoviridae	3	M4A4,M38B,M16D	CKD	2.02793e-06	3.77362e-06	1.21356e-06	2.21464e-05	3.18919e-06	6.03216e-06	0.00248078	0.0201577	6.20817e-08	1.19804e-06
v30ac	Unclassified	-	-	CKD	5.78212e-07	3.82283e-06	0.000161643	0.00121262	2.49099e-06	5.40936e-06	0.00805988	0.0397602	1.89573e-05	8.36454e-06
v30ad	Unclassified	1	M125	CKD	7.73743e-07	2.92323e-06	0.000181405	0.00131467	2.74775e-07	5.21345e-06	5.37497e-05	0.000864023	1.89607e-07	0.00152798
v30b2	Unclassified	1	M125	CKD	1.38268e-06	4.56496e-06	9.45399e-05	0.000851784	4.63964e-07	7.54386e-06	2.39102e-05	0.000467104	4.72612e-08	0.000521146
v30bb	Unclassified	1	M3F4	CKD	1.60056e-06	7.51378e-06	0.000470454	0.00395145	3.24324e-07	7.76608e-06	7.49529e-06	0.000170136	7.21566e-08	0.000172742
v30bf	Unclassified	-	-	CKD	1.13408e-06	3.08465e-06	0.000404023	0.00330813	1.81532e-06	7.25439e-06	0.000479145	0.00460338	3.18595e-06	0.000171999
v30eb	Unclassified	-	-	CKD	9.21788e-07	7.64764e-06	6.85525e-07	1.03607e-05	1.28378e-06	6.43567e-06	0.00422111	0.0231427	5.97855e-08	4.60135e-07
v3100	Unclassified	-	-	CON	5.49553e-05	2.46083e-05	7.4657e-12	4.50821e-10	3.45856e-05	3.95906e-06	0.00103286	0.00801965	2.58238e-13	0.00104888
v310d	Unclassified	6	M208,M1B1,M362,M4C5,M182,M19B	CKD	7.34916e-06	1.28504e-05	2.27834e-06	3.12099e-05	8.58559e-06	2.14795e-05	7.01143e-06	0.000170136	4.131e-10	1.49122e-10
v3122	Myoviridae	1	M060	CON	7.20642e-05	2.19134e-05	1.01373e-07	1.96004e-06	4.22297e-05	1.75789e-05	8.4717e-07	3.26243e-05	2.66964e-12	0.000102041
v3132	Siphoviridae	-	-	CON	4.24302e-06	1.20472e-06	0.000426561	0.00384627	2.5045e-06	1.65497e-06	0.0486775	0.174429	0.000244646	0.269278
v313c	Siphoviridae	-	-	CON	1.39385e-06	9.52756e-07	6.59583e-06	7.41686e-05	1.68919e-06	1.2076e-06	0.0404107	0.137924	4.30138e-06	0.780301
v3161	Siphoviridae	-	-	CKD	5.80447e-06	2.72657e-05	2.88084e-08	7.4293e-07	4.46396e-06	3.6e-05	2.08281e-10	3.45608e-08	2.22045e-16	1.11022e-16
v3162	Siphoviridae	-	-	CKD	1.55866e-06	6.34055e-06	1.21261e-05	0.000144992	3.16216e-06	5.47661e-06	0.0438345	0.137924	8.21097e-06	1.02195e-07
v3163	Unclassified	-	-	CKD	1.75922e-05	4.94606e-05	7.15501e-13	1.14217e-10	3.50946e-05	7.34064e-05	1.29916e-07	6.28704e-06	0	0
v3165	Siphoviridae	-	-	CKD	3.21229e-07	1.79134e-06	2.67791e-05	0.000266448	1.48649e-07	2.42982e-06	4.7719e-08	3.22828e-06	3.62734e-11	7.47604e-05
v316d	Unclassified	-	-	CKD	9.55307e-07	1.48031e-06	0.0044381	0.0253836	1.44144e-06	9.33041e-06	2.51107e-06	6.90259e-05	2.15224e-07	1.13879e-05
v316f	Myoviridae	1	M01A	CKD	5.62961e-05	0.000115764	1.44149e-08	5.01467e-07	7.57117e-05	0.000135933	0.00101059	0.00801965	3.78059e-10	1.0942e-10
v3170	Unclassified	2	M43B,M16D	CKD	7.5419e-08	5.5315e-07	3.26711e-06	4.62905e-05	2.07207e-07	1.26023e-06	0.0239125	0.100321	1.35664e-06	4.08713e-06
v3172	Unclassified	1	M308	CKD	4.51676e-06	1.20374e-05	0.00337789	0.0213963	8.37838e-06	2.04561e-05	0.0502244	0.180635	0.00164254	0.00263676
v317f	Myoviridae	2	M3AA,M3AC	CKD	9.9162e-07	3.69488e-06	0.000778221	0.00495766	1.21622e-06	6.8538e-06	3.10733e-05	0.000478627	4.48276e-07	8.83105e-09
v3191	Siphoviridae	1	M202	CKD	3.63128e-07	1.60433e-06	0.00046172	0.00384627	1.93694e-07	5.15497e-06	2.60656e-11	6.63512e-09	3.97793e-13	4.09672e-14
v3195	Siphoviridae	-	-	CKD	3.55866e-06	1.09193e-05	1.91412e-05	0.000189369	5.02252e-06	1.22719e-05	0.00240615	0.0180781	8.24109e-07	2.6635e-06
v3197	Siphoviridae	-	-	CKD	4.07821e-07	1.39764e-06	0.0266323	0.111131	2.02703e-07	2.74269e-06	0.00167638	0.0130987	0.000491853	0.208082
v319b	Unclassified	1	M17D	CKD	9.30168e-07	2.06496e-06	1.72725e-08	5.15936e-07	3.37838e-07	2.97953e-06	5.3374e-11	9.52204e-09	0	4.05564e-13
v319d	Unclassified	-	-	CKD	6.75978e-07	1.69488e-06	0.00454916	0.0253836	1.0991e-06	4.83333e-06	0.00392535	0.0231322	0.00021309	0.0587892
v31b3	Siphoviridae	-	-	CKD	2.65363e-07	6.37795e-07	0.00299428	0.0170408	9.45946e-08	9.21053e-07	0.000286887	0.00313371	1.28574e-05	3.79737e-09
v31bf	Unclassified	-	-	CKD	1.14525e-07	5.48425e-06	7.17302e-12	4.50821e-10	1.08108e-07	1.35088e-06	7.7241e-06	0.000170136	2.10942e-15	9.36797e-06
v31c2	Siphoviridae	4	M062,M43D,M440,M0CE	CKD	9.38547e-07	1.99606e-06	0.0364604	0.147638	5.9009e-07	3.16374e-06	0.00013071	0.00180826	6.31656e-05	1.59222e-06
v31ce	Unclassified	2	M1C1,M1A9	CKD	1.81564e-07	1.8248e-06	2.81874e-05	0.000266448	7.20721e-08	1.66374e-06	4.30577e-07	1.69274e-05	3.17194e-10	1.41665e-09
v31cf	Unclassified	-	-	CKD	2.98883e-06	3.62126e-05	4.92738e-12	4.06045e-10	1.59009e-06	2.36053e-05	4.1145e-11	9.52204e-09	0	0
v31e3	Unclassified	2	M24E,M346	CKD	1.08101e-06	2.98228e-06	0.00348537	0.0213963	7.83784e-07	4.0117e-06	7.7655e-07	3.26243e-05	5.61005e-08	2.32761e-08
v31e7	Siphoviridae	1	M3A9	CKD	5.94972e-07	4.24803e-06	5.3907e-11	3.29594e-09	1.93694e-07	3.12865e-06	9.14234e-06	0.000241982	1.78746e-14	4.64451e-08
v31ed	Unclassified	-	-	CKD	3.48324e-06	1.21831e-05	3.90362e-09	1.14149e-07	4.81982e-06	2.59883e-05	2.36541e-11	6.63512e-09	0	0
v31f1	Siphoviridae	1	M09B	CON	2.62011e-06	1.25e-06	0.000431937	0.00384627	1.01351e-06	6.81287e-07	0.00438554	0.0234956	2.68546e-05	0.0212159
v321a	Unclassified	1	M0C9	CKD	3.84358e-06	9.5748e-06	0.000981756	0.00684122	2.61712e-06	1.66637e-05	4.59401e-05	0.000864023	8.07972e-07	3.0806e-07
v321c	Unclassified	-	-	CKD	4.41341e-07	7.38189e-07	0.00157215	0.00989726	1.21622e-07	2.30117e-06	0.00228675	0.0160377	4.86633e-05	0.0484768
v3222	Myoviridae	1	M0F5	CKD	6.03631e-06	1.58031e-05	8.85689e-06	0.000106109	7.78829e-06	1.98889e-05	0.000798512	0.00730706	1.39799e-07	1.45551e-07
v3230	Unclassified	1	M03C	CKD	4.1162e-05	0.000148157	3.20622e-20	1.90254e-17	6.57928e-05	0.000151842	3.20535e-06	7.82097e-05	0	0
v3244	Unclassified	-	-	CKD	6.68743e-05	0.000125067	0.00147005	0.00898117	0.000132077	0.000176132	0.0278372	0.119544	0.000454393	0.000519477
v325e	Siphoviridae	2	M2AC,M063	CON	1.20866e-05	7.75197e-06	3.86073e-08	1.04954e-06	7.77477e-06	4.09942e-06	0.0153789	0.0682936	1.32074e-08	9.29656e-10
v3263	Myoviridae	-	-	CON	1.07039e-05	4.39173e-06	1.25205e-09	3.40591e-08	6.58108e-06	2.72807e-06	0.0246528	0.107724	7.77876e-10	2.01682e-11
v3267	Phycodnaviridae	1	M35E	CON	2.78352e-05	1.62205e-05	1.66275e-07	3.75013e-06	2.64324e-05	8.67251e-06	1.44599e-08	9.26029e-07	8.33777e-14	5.55112e-15
v3271	Unclassified	2	M1B5,M1EB	CON	2.45531e-05	1.05807e-05	3.36984e-11	1.80716e-09	3.21396e-05	1.8383e-05	1.35898e-06	4.28253e-05	1.77636e-15	9.99201e-16
v327b	Siphoviridae	-	-	CON	1.41061e-06	7.06693e-07	0.00527047	0.030079	1.31081e-06	1.02047e-06	0.00120268	0.00929911	8.22054e-05	4.57166e-07
v327e	Unclassified	-	-	CKD	5.2514e-07	7.42126e-07	0.0276189	0.121499	2.79279e-07	2.00585e-06	0.0109031	0.0565982	0.00274269	0.169971
v3299	Siphoviridae	1	M0AD	CKD	5.64246e-07	3.04134e-06	1.91109e-05	0.000189369	3.73874e-07	9.0848e-06	1.31412e-08	9.26029e-07	7.53742e-12	2.498e-14
v32a5	Unclassified	-	-	CKD	1.31285e-06	5.52953e-06	3.60336e-08	1.04954e-06	1.48198e-06	2.64883e-05	3.85004e-09	5.25549e-07	5.21805e-15	1.74394e-12
v32b5	Unclassified	-	-	CKD	4.46927e-08	1.11024e-06	4.93634e-07	9.42444e-06	1.53153e-07	5.61404e-06	9.17023e-05	0.00154155	1.12347e-09	4.36207e-13
v32fe	Unclassified	-	-	CKD	8.92179e-06	3.12992e-05	4.67593e-09	1.32912e-07	1.01486e-05	6.59386e-05	3.33292e-13	2.21098e-10	0	0
v333f	Unclassified	1	M472	CKD	3.43324e-05	5.45689e-05	0.000944168	0.00684122	9.95586e-05	0.000170518	0.0325544	0.119544	0.000350094	0.00217855
v3341	Unclassified	1	M3C3	CKD	1.07542e-06	1.32677e-06	0.00409193	0.0213963	9.81982e-07	3.42982e-06	0.000238512	0.00263123	1.44833e-05	5.87409e-06
v3342	Unclassified	1	M130	CON	6.35475e-05	3.22756e-05	1.56956e-05	0.000189369	2.4036e-05	5.4269e-06	1.84519e-06	5.17744e-05	7.31707e-10	5.72753e-12
v3348	Siphoviridae	2	M150,M172	CON	1.87821e-05	9.79921e-06	0.0560666	0.17952	1.89189e-06	5.46784e-07	0.00135907	0.0102748	0.000798723	0.054553
v3349	Unclassified	1	M0A6	CON	0.000103693	8.27303e-05	0.0197299	0.0878418	4.23649e-05	2.44971e-05	9.15076e-05	0.00126091	2.56818e-05	0.000102631
v3353	Siphoviridae	1	M3CF	CKD	3.85475e-07	1.08465e-06	0.000273876	0.00240797	4.14414e-07	1.07368e-05	6.80167e-07	2.53178e-05	4.35968e-09	0.00018979
v335b	Unclassified	-	-	CKD	4.55307e-07	2.88386e-06	6.40109e-07	1.03607e-05	7.47748e-07	4.52047e-06	0.000231108	0.00263123	3.49632e-09	6.56181e-05
v335d	Unclassified	2	M38B,M3CE	CKD	1.87151e-07	3.89764e-06	1.72382e-07	3.75013e-06	4.36937e-07	1.99678e-05	1.31073e-05	0.000269413	6.28487e-11	2.37963e-10
v3367	Unclassified	1	M146	CKD	1.09777e-06	5.62402e-06	6.52656e-08	1.5262e-06	1.22973e-06	1.30468e-05	0.0054998	0.0314785	8.1653e-09	4.47149e-11
v3371	Unclassified	2	M130,M238	CON	7.38156e-05	5.08504e-05	0.00262078	0.0170408	3.55676e-05	1.48333e-05	1.15932e-05	0.000269413	5.56295e-07	3.86236e-07
v3378	Unclassified	1	M43D	CKD	8.68715e-07	2.33268e-06	0.028769	0.128881	2.79279e-07	1.80994e-06	1.15116e-07	5.84055e-06	6.79769e-08	3.75363e-08
v3380	Siphoviridae	-	-	CKD	2.3352e-06	8.35827e-06	6.22869e-09	2.12203e-07	3.12613e-06	2.15731e-05	1.94507e-11	5.58312e-09	0	0
v3386	Siphoviridae	-	-	CKD	3.8324e-06	1.73819e-05	2.65358e-05	0.000235517	7.53604e-06	5.65994e-05	6.87404e-05	0.00111273	3.85286e-08	1.14158e-06
v338a	Unclassified	-	-	CON	2.81285e-06	2.08465e-06	0.00195073	0.0128835	3.31081e-06	1.34503e-06	0.00209889	0.0146962	5.48885e-05	0.0278256
v338f	Siphoviridae	1	M418	CKD	4.21788e-07	2.69882e-06	3.95425e-09	1.14149e-07	4.27928e-07	3.80702e-06	9.14268e-07	3.44683e-05	1.2379e-13	3.97878e-11
v3396	Unclassified	-	-	CKD	1.64525e-06	7.47441e-06	2.75258e-07	4.54638e-06	1.95495e-06	1.17222e-05	4.82132e-05	0.000864023	3.4565e-10	1.17368e-07
v33ac	Unclassified	3	M152,M0F5,M105	CKD	2.59777e-07	6.01378e-06	0.00052496	0.00412576	2.43243e-07	2.5117e-06	0.0155294	0.0723583	0.000103674	0.382799
v33b8	Unclassified	-	-	CKD	1.12318e-05	0.00012078	1.57005e-26	9.46133e-22	1.23288e-05	6.62778e-05	5.87934e-06	0.000149954	0	0
v33ba	Unclassified	1	M3AC	CKD	5.44693e-07	4.34252e-06	0.00111107	0.00759003	1.38739e-06	6.76608e-06	0.00526544	0.0292537	7.63401e-05	0.000494622
v33c0	Unclassified	4	M3AD,M3AE,M44F,M0C9	CKD	1.07542e-06	3.43898e-06	2.58976e-08	7.4293e-07	7.7027e-07	9.42398e-06	9.2748e-07	3.50149e-05	7.77267e-13	3.51608e-13
v33e3	Unclassified	-	-	CKD	1.59218e-07	6.98819e-07	9.21979e-06	0.000110394	1.21622e-07	8.07018e-07	0.00335083	0.0231322	5.65134e-07	4.70144e-07
v33e6	Unclassified	2	M38B,M16D	CKD	1.94413e-06	6.89567e-06	1.95475e-13	2.92427e-11	4.52252e-06	9.05556e-06	3.91092e-06	0.000111372	0	1.9984e-15
v3405	Unclassified	2	M244,M1E7	CKD	6.7905e-06	9.39764e-06	2.92463e-08	7.4293e-07	1.2018e-05	2.86257e-05	0.0012591	0.00929911	9.21516e-10	1.19422e-06
v3407	Myoviridae	1	M1F0	CKD	4.88827e-07	2.81496e-06	8.9699e-08	1.96004e-06	3.10811e-07	2.69591e-06	4.72079e-05	0.000864023	1.15127e-10	3.66828e-05
v340d	Myoviridae	-	-	CKD	5.13966e-06	1.1439e-05	0.000768972	0.00495766	3.82883e-06	2.16257e-05	1.20997e-07	5.84055e-06	2.24215e-09	9.19245e-09
v3416	Unclassified	2	M4A4,M16D	CKD	1.81006e-06	9.75787e-06	7.55836e-11	3.29594e-09	2.24324e-06	1.38158e-05	2.5474e-06	6.90259e-05	7.10543e-15	7.65055e-13
v3418	Unclassified	-	-	CKD	1.92737e-07	6.67323e-07	0.00384218	0.0213963	8.55856e-08	7.54386e-07	1.72774e-06	5.17744e-05	1.3164e-07	1.51028e-09
v3431	Unclassified	-	-	CKD	4.32961e-07	6.33071e-06	2.84365e-14	5.48633e-12	1.01802e-06	7.99708e-06	5.32452e-06	0.000125381	0	2.3137e-13
v3437	Unclassified	-	-	CKD	1.89944e-05	5.20925e-05	1.6984e-08	5.15936e-07	1.54369e-05	5.92047e-05	1.10699e-08	9.26029e-07	6.99441e-15	1.12133e-14
v343f	Unclassified	-	-	CKD	9.49721e-08	4.80315e-07	3.37614e-05	0.000349801	1.35135e-07	6.54971e-07	0.000205798	0.00232609	1.37466e-07	0.0856712
v3442	Unclassified	-	-	CKD	3.91061e-07	5.24606e-06	2.92608e-10	9.86734e-09	2.09009e-06	1.29795e-05	8.13877e-07	3.26243e-05	8.77076e-15	1.08802e-14
v3457	Unclassified	1	M060	CON	0.000176743	4.08583e-05	4.69912e-10	2.18312e-08	8.4482e-05	2.56754e-05	1.29408e-05	0.000269413	2.05169e-13	4.54894e-07
v345e	Unclassified	1	M0EA	CON	9.56173e-05	1.92972e-05	6.39373e-12	4.06045e-10	5.99459e-05	1.35351e-05	1.13827e-10	1.84194e-08	0	1.55875e-13
v3466	Unclassified	2	M456,M20E	CKD	1.25251e-05	2.0372e-05	0.0226773	0.0942336	5.6036e-06	1.95585e-05	0.021728	0.096675	0.00424516	0.036927
v3480	Unclassified	-	-	CKD	4.8743e-06	1.30827e-05	0.00284775	0.0170408	8.7973e-06	1.69766e-05	0.0228145	0.096675	0.000691384	0.00145816
v3481	Siphoviridae	3	M1FE,M215,M4F7	CKD	1.61732e-06	5.54134e-06	8.71624e-05	0.000846917	5e-07	1.30614e-05	0.00212205	0.0146962	3.05247e-06	6.31515e-05
v3492	Unclassified	1	M426	CKD	2.84916e-07	2.09055e-06	6.09795e-06	7.41686e-05	8.55856e-08	3.02632e-06	2.55237e-06	6.90259e-05	4.02897e-10	9.89463e-09
v3494	Unclassified	-	-	CKD	3.6676e-06	1.17461e-05	7.01085e-05	0.000624305	4.63964e-06	1.2038e-05	1.84407e-05	0.000390452	2.77528e-08	7.71302e-08
v3495	Myoviridae	1	M14E	CKD	1.44972e-06	5.28346e-06	1.00636e-06	1.58275e-05	2.17568e-06	1.37573e-05	5.16966e-08	3.22828e-06	1.64335e-12	1.84508e-12
v349e	Unclassified	-	-	CKD	6.00559e-07	2.21457e-06	0.000639773	0.00459683	6.98198e-07	3.97076e-06	0.00287119	0.0211774	2.60977e-05	0.314475
v34a1	Unclassified	-	-	CKD	2.74581e-06	6.70866e-06	1.62858e-06	2.68114e-05	2.02252e-06	8.73392e-06	1.91107e-07	9.42546e-06	9.27414e-12	2.86104e-13
v34a5	Unclassified	3	M4A9,M4B8,M17B	CKD	7.80726e-06	1.79331e-05	7.66769e-06	8.52848e-05	4.97748e-06	2.10819e-05	0.00254208	0.0201577	3.65537e-07	1.08063e-07
v34c9	Siphoviridae	-	-	CKD	8.15642e-07	3.06299e-06	3.19918e-05	0.000269467	9.5045e-07	9.97076e-06	3.00889e-07	1.50754e-05	2.53804e-10	2.84613e-08
v34d0	Unclassified	-	-	CKD	4.35475e-06	1.46122e-05	4.07719e-06	4.93643e-05	7.81982e-06	5.32105e-05	1.37356e-09	2.00866e-07	1.89404e-13	2.05291e-12
v34d2	Unclassified	3	M201,M49B,M2F1	CKD	1.25698e-05	4.39429e-05	2.02489e-14	2.90426e-12	1.85991e-05	4.95877e-05	5.2514e-08	3.22828e-06	0	0
v34df	Unclassified	3	M4B4,M473,M08F	CON	4.21676e-05	2.32579e-05	2.49633e-06	3.12099e-05	2.07793e-05	1.25146e-05	0.00345199	0.0231322	1.68636e-07	7.76724e-08
v34f3	Unclassified	-	-	CKD	7.17598e-06	1.575e-05	0.00826233	0.0337926	3.95946e-06	1.01082e-05	0.00701993	0.0365026	0.000623803	0.000696771
v34f4	Myoviridae	1	M477	CON	3.99441e-07	2.22441e-07	0.000821971	0.00684122	3.06306e-07	2.2807e-07	0.00879526	0.0464257	9.28069e-05	0.0649026
v3516	Siphoviridae	-	-	CKD	6.11732e-07	4.08268e-06	3.29237e-05	0.000349801	3.96396e-07	2.6462e-06	9.92966e-07	3.50149e-05	8.22007e-10	2.82998e-09
v3519	Unclassified	2	M44E,M444	CKD	6.03352e-07	5.05906e-06	1.2439e-05	0.000144992	8.1982e-07	3.70175e-06	0.0338543	0.119544	6.6032e-06	2.25171e-07
v351a	Siphoviridae	1	M48D	CKD	1.50559e-06	2.25394e-06	0.0109532	0.0489569	1.48649e-06	3.97953e-06	0.033283	0.119544	0.00325067	0.0186654
v351c	Unclassified	3	M339,M428,M143	CKD	5.92179e-07	1.40945e-06	0.0238688	0.0942336	4.81982e-07	1.66374e-06	7.47924e-05	0.00111273	2.54141e-05	0.000454679
v351f	Myoviridae	1	M440	CKD	5.0838e-07	1.97441e-06	0.00349501	0.0213963	3.10811e-07	1.60819e-06	0.00562088	0.0314785	0.000232551	0.00238856
v3520	Unclassified	1	M444	CKD	3.05587e-06	6.60827e-06	0.000329085	0.00241867	1.92342e-06	5.76023e-06	0.00020238	0.00231822	1.16714e-06	4.17704e-07
v3529	Microviridae	-	-	CKD	5.2514e-07	1.06299e-06	0.00546169	0.030079	4.95495e-07	1.63743e-06	0.0124388	0.059259	0.000719925	0.0602283
v3537	Siphoviridae	2	M146,M1BC	CKD	3.37989e-07	2.2185e-06	4.73702e-05	0.000525528	7.20721e-08	2.66374e-06	1.02674e-05	0.000265855	1.09161e-08	3.57974e-05
v3543	Unclassified	-	-	CKD	3.32402e-07	6.77559e-06	4.86209e-10	2.18312e-08	3.63514e-06	6.04386e-06	3.84927e-05	0.000800864	6.1029e-13	5.74196e-10
v355d	Siphoviridae	2	M1A4,M1F0	CKD	2.71229e-06	1.03898e-05	0.000165521	0.00121262	1.83333e-06	5.95029e-06	0.0545411	0.180635	0.000113886	1.10009e-05
v3574	Unclassified	3	M410,M1B3,M209	CON	7.41341e-06	4.8937e-06	2.48741e-10	9.86734e-09	3.32432e-06	2.56725e-06	0.00182788	0.0130987	1.3376e-11	1.77034e-09
v35bb	Unclassified	1	M01E	CON	5.91927e-05	4.53012e-05	2.43971e-06	3.12099e-05	2.81667e-05	1.54152e-05	0.000140155	0.00184569	7.79496e-09	2.20873e-09
v35bd	Siphoviridae	1	M12D	CKD	1.22067e-06	5.40748e-06	3.75042e-09	1.14149e-07	6.35135e-07	8.4152e-06	6.88526e-10	9.9495e-08	1.11022e-16	0
v35c1	Unclassified	2	M44F,M43D	CKD	4.85475e-06	1.68976e-05	4.98881e-10	2.18312e-08	4.81081e-06	2.45146e-05	1.01775e-11	2.4814e-09	0	0
v35d9	Unclassified	2	M4A4,M16D	CKD	2.38436e-05	3.65669e-05	1.21005e-07	2.69315e-06	3.61351e-05	5.49649e-05	0.0419859	0.137924	1.02107e-07	1.78215e-07
v35e6	Unclassified	-	-	CKD	1.03687e-05	1.97618e-05	6.10667e-05	0.000572259	1.05405e-06	1.13333e-05	0.000294028	0.00330084	3.38195e-07	1.12736e-05
v35ee	Unclassified	-	-	CKD	4.06983e-06	8.22638e-06	3.34349e-09	9.9048e-08	7.18468e-06	1.37515e-05	8.90985e-06	0.000241982	9.57567e-13	6.22946e-13
v35f7	Unclassified	-	-	CKD	1.48324e-06	1.30079e-05	1.36286e-06	2.21464e-05	2.54054e-06	2.27018e-05	0.00775057	0.0397602	2.04561e-07	2.94989e-06
v3606	Unclassified	2	M2EF,M4D7	CKD	1.73771e-05	2.75453e-05	0.000163311	0.00121262	2.13468e-05	3.11608e-05	0.055977	0.181344	0.000115209	0.000266047
v362f	Unclassified	1	M3F4	CKD	2.73743e-07	1.46654e-06	1.93511e-05	0.000189369	1.17117e-07	1.65205e-06	0.000118102	0.00164759	4.77574e-08	0.000379333
v3630	Myoviridae	2	M3F4,M07D	CKD	6.25698e-07	7.65748e-07	0.000832465	0.00684122	4.72973e-07	3.71345e-06	0.000405567	0.00412073	5.36862e-06	7.40773e-07
v3636	Siphoviridae	1	M418	CKD	5.86592e-08	4.6063e-07	1.56394e-07	2.69315e-06	1.57658e-07	8.33333e-07	0.00489884	0.0292537	1.68474e-08	2.74896e-05
v363f	Unclassified	-	-	CKD	1.0419e-06	2.51378e-06	1.61256e-07	2.69315e-06	3.69369e-07	2.56725e-06	5.38976e-06	0.000125381	2.5006e-11	3.6986e-08
v3642	Siphoviridae	1	M1FD	CKD	4.23743e-06	6.47244e-06	0.0131787	0.0620298	4.53153e-06	1.4117e-05	0.0164411	0.0723583	0.00204476	0.0202244
v3644	Unclassified	-	-	CKD	2.32682e-06	3.3189e-06	0.00703561	0.0331788	1.11261e-06	8.77485e-06	4.71039e-08	3.22828e-06	7.5652e-09	1.78444e-11
v364e	Unclassified	2	M38B,M16D	CKD	2.71508e-06	1.70079e-05	2.41391e-17	9.02138e-15	6.63063e-06	1.80906e-05	6.09562e-07	2.53178e-05	0	0
v3679	Unclassified	1	M1EB	CON	3.11173e-06	1.60236e-06	6.30835e-05	0.000572259	2.89189e-06	2.28363e-06	0.000213863	0.00263123	2.57969e-07	9.7735e-10
v368e	Unclassified	-	-	CKD	3.65363e-06	2.54882e-05	6.53639e-19	6.08798e-16	9.05856e-06	2.76111e-05	5.39533e-06	0.000125381	0	0
v3696	Unclassified	-	-	CON	4.84637e-06	1.90945e-06	1.69868e-05	0.000189369	1.08559e-06	7.45614e-07	0.00273935	0.0201577	8.32153e-07	3.05745e-06
v369d	Unclassified	-	-	CKD	5.52235e-06	1.48169e-05	0.000173939	0.00131467	4.88288e-06	2.1883e-05	4.8206e-06	0.000115431	1.83625e-08	5.71171e-09
v369f	Unclassified	1	M44F	CKD	3.14804e-06	6.47835e-06	3.1816e-06	4.62905e-05	2.54054e-06	7.99708e-06	3.84524e-08	3.22828e-06	3.75977e-12	7.70828e-13
v36bc	Siphoviridae	-	-	CKD	2.74581e-06	7.04528e-06	1.11549e-09	3.40591e-08	2.16667e-06	8.83333e-06	5.09022e-11	9.52204e-09	0	0
v36f2	Unclassified	3	M3F4,M444,M1EF	CKD	1.44134e-06	9.27165e-06	7.13013e-06	8.52848e-05	1.09009e-06	9.04678e-06	0.00089814	0.00790614	1.27221e-07	3.83656e-05
v36f8	Myoviridae	1	M234	CKD	1.77933e-06	8.73819e-06	1.95271e-07	3.75013e-06	1.6036e-06	9.19883e-06	2.11126e-05	0.000429505	1.12197e-10	2.13805e-09
v36fd	Unclassified	1	M21E	CON	1.2514e-06	6.75197e-07	0.00010666	0.00109346	1.32883e-06	8.74269e-07	0.00340302	0.0231322	5.74535e-06	0.00340088
v3700	Unclassified	-	-	CKD	7.17877e-06	1.3374e-05	6.59367e-06	7.41686e-05	5.72072e-06	1.7617e-05	1.79465e-06	5.17744e-05	3.09562e-10	3.49525e-09
v3709	Unclassified	-	-	CKD	9.38547e-07	1.14567e-05	1.5476e-13	1.75267e-11	3.21171e-06	2.08041e-05	0.000187966	0.00231822	1.11022e-15	1.22125e-15
v370a	Unclassified	-	-	CKD	1.2486e-06	8.00787e-06	9.69957e-14	1.4083e-11	2.70721e-06	1.1348e-05	2.77935e-05	0.000478627	1.11022e-16	3.53051e-14
v370f	Unclassified	-	-	CKD	6.92737e-07	2.07283e-06	3.32669e-05	0.000349801	6.12613e-07	3.86257e-06	0.00185615	0.0130987	1.08678e-06	3.35196e-06
v3718	Unclassified	-	-	CKD	6.06145e-07	1.22244e-06	1.94335e-06	2.78083e-05	5.04505e-07	2.73684e-06	2.59076e-07	1.20041e-05	1.47605e-11	4.68922e-07
v371c	Myoviridae	1	M470	CKD	3.37989e-07	3.05906e-06	1.93396e-06	2.78083e-05	2.02703e-07	1.62281e-06	0.00452978	0.0292537	1.71292e-07	7.06201e-10
v3722	Siphoviridae	-	-	CKD	2.84078e-06	1.30846e-05	7.61025e-14	8.79003e-12	6.39189e-06	2.22164e-05	1.45123e-05	0.000306418	0	0
v3746	Siphoviridae	-	-	CKD	4.72067e-07	1.06299e-06	0.0105478	0.0489569	3.10811e-07	6.38889e-06	0.00437186	0.0234956	0.000506531	0.625338
v3778	Siphoviridae	2	M139,M475	CKD	5.29944e-05	7.79843e-05	0.00836026	0.044539	0.000100923	0.000133684	0.0462443	0.155745	0.00342466	0.00571586
v377d	Myoviridae	-	-	CON	4.29162e-05	3.42461e-05	0.0357373	0.147638	2.23739e-05	1.29737e-05	0.00015769	0.00194325	7.37476e-05	0.073355
v378b	Unclassified	1	M129	CKD	1.61173e-06	5.11614e-06	1.03019e-08	2.65049e-07	2.48649e-06	1.37281e-05	8.20993e-10	9.9495e-08	3.33067e-16	1.09024e-13
v37b1	Siphoviridae	-	-	CKD	1.20112e-06	1.77795e-05	5.13278e-15	1.12849e-12	3.86036e-06	3.15585e-05	7.64093e-08	4.94137e-06	0	0
v37c1	Myoviridae	2	M10A,M4F6	CKD	2.06145e-06	4.07874e-06	3.22053e-08	7.4293e-07	1.65766e-06	6.12573e-06	0.00142954	0.0117404	1.14183e-09	2.75216e-07
v37ca	Unclassified	-	-	CKD	2.71229e-06	8.63583e-06	4.864e-09	1.32912e-07	1.81532e-06	1.15175e-05	2.97992e-06	7.82097e-05	4.76397e-13	3.42948e-13
v37cb	Unclassified	-	-	CKD	7.93296e-07	1.56299e-06	1.6541e-05	0.000189369	8.91892e-07	5.48246e-06	1.02151e-06	3.50149e-05	4.36002e-10	4.44971e-09
v37cc	Unclassified	6	M208,M1B1,M362,M38B,M182,M19B	CKD	7.97765e-05	0.000106234	4.85258e-05	0.000525528	0.000105036	0.00016657	0.0436889	0.137924	2.98164e-05	1.50458e-05
v37cd	Siphoviridae	-	-	CKD	1.35698e-05	2.52165e-05	0.0160817	0.0686164	3.27027e-05	7.37865e-05	0.023871	0.100321	0.00340321	0.00248018
v37ce	Unclassified	-	-	CKD	5.19553e-07	9.48819e-07	0.00120812	0.00844215	6.30631e-07	2.0614e-06	2.9139e-05	0.000478627	6.39367e-07	1.74399e-06
v37d1	Siphoviridae	-	-	CKD	1.42737e-06	8.69882e-06	5.57068e-12	4.06045e-10	1.85586e-06	1.74766e-05	4.49489e-10	7.29085e-08	0	0
v37e0	Unclassified	7	M490,M139,M0BB,M19C,M475,M387,M191	CKD	2.95335e-05	4.03307e-05	0.00264268	0.0170408	5.10856e-05	8.27661e-05	0.0257919	0.107724	0.000722061	0.000812987
v37e3	Siphoviridae	1	M152	CKD	7.65363e-07	1.49606e-06	0.0118278	0.0605002	3.24324e-07	1.33918e-06	0.0148969	0.0682936	0.00169923	0.390634
v37e4	Unclassified	1	M426	CKD	1.98324e-07	2.17126e-06	8.60007e-08	1.96004e-06	2.83784e-07	2.31579e-06	0.000116665	0.00164759	2.64127e-10	3.59188e-09
v37e5	Siphoviridae	-	-	CKD	2.2905e-07	1.62402e-06	3.85508e-06	4.62905e-05	2.20721e-07	1.67251e-06	5.19721e-05	0.000864023	4.67451e-09	7.33857e-14
v37e6	Myoviridae	2	M0E4,M1C8	CKD	3.61732e-06	1.22421e-05	0.0476761	0.17952	3.6982e-06	1.1307e-05	0.00142394	0.0117404	0.000719453	0.0272188
v37e7	Unclassified	-	-	CKD	6.00559e-07	3.27559e-06	7.44384e-05	0.00071727	2.25225e-07	3.54678e-06	0.000702487	0.00588691	9.29042e-07	0.0774473
v37ef	Unclassified	2	M255,M104	CKD	4.46927e-07	1.50591e-06	6.97633e-05	0.000624305	1.3964e-07	1.23099e-06	0.00275511	0.0201577	3.1646e-06	6.17734e-11
v3804	Unclassified	1	M105	CKD	2.31006e-06	1.48681e-05	1.46843e-05	0.000189369	7.02703e-07	1.70234e-05	0.000135708	0.00184569	4.19157e-08	3.51762e-10
v3816	Unclassified	-	-	CKD	2.27095e-06	1.11181e-05	0.000227699	0.0018482	1.28378e-06	8.07895e-06	1.20786e-08	9.26029e-07	7.59611e-11	1.77144e-09
v3818	Unclassified	1	M419	CKD	1.18436e-06	4.04331e-06	2.44957e-06	3.12099e-05	8.96396e-07	6.34795e-06	0.000576915	0.00521693	3.02105e-08	2.13621e-07
v381d	Siphoviridae	1	M48F	CKD	7.26257e-07	3.66929e-06	1.75844e-07	3.75013e-06	1.31982e-06	7.10234e-06	3.01162e-06	7.82097e-05	1.54989e-11	9.333e-10
v3822	Unclassified	-	-	CKD	1.50838e-07	3.52362e-07	0.00128847	0.00875117	8.55856e-08	1.23977e-06	0.000164628	0.00195962	3.47155e-06	0.0261931
v3829	Myoviridae	1	M3F6	CKD	1.01117e-06	3.55512e-06	0.000989494	0.00684122	2.16216e-07	4.37135e-06	3.28087e-05	0.000595387	5.92245e-07	0.00578099
v382b	Unclassified	-	-	CKD	1.67067e-05	2.1378e-05	0.0029512	0.0170408	9.82883e-06	1.4383e-05	0.0395405	0.137924	0.00117345	0.00171767
v3836	Unclassified	-	-	CKD	1.26257e-06	2.37992e-06	0.0036773	0.0213963	1.84685e-07	2.3655e-06	0.00149221	0.0128545	7.19556e-05	0.00180179
v3838	Siphoviridae	-	-	CKD	1.53631e-07	5.33465e-07	2.68455e-05	0.000266448	1.12613e-07	1.84503e-06	2.66671e-06	7.75466e-05	1.74392e-09	9.30322e-12
v3842	Myoviridae	-	-	CKD	3.49162e-07	2.28346e-06	5.76953e-05	0.000572259	1.35135e-07	1.51754e-06	8.80863e-08	4.97097e-06	1.37245e-10	2.97711e-05
v384d	Siphoviridae	-	-	CKD	2.40503e-06	6.0315e-06	1.05067e-05	0.000110394	2.32432e-06	1.76696e-05	1.14947e-11	2.63022e-09	4.55191e-15	1.3789e-13
v3874	Unclassified	-	-	CON	0.000851723	0.000638746	0.00114003	0.00844215	0.000284113	0.000216778	0.000202497	0.00231822	3.75861e-06	3.21164e-06
v387e	Unclassified	1	M14E	CKD	5.64246e-06	1.87283e-05	2.09907e-08	5.51479e-07	1.54955e-05	2.31287e-05	0.00242269	0.0201577	1.2562e-09	6.23599e-09
v3891	Siphoviridae	-	-	CON	0.00018674	2.4811e-05	3.85394e-10	1.41774e-08	0.000126378	4.4348e-05	3.48528e-06	9.10815e-05	4.72955e-14	3.13572e-06
v38ae	Unclassified	-	-	CKD	1.84916e-06	1.63524e-05	5.04581e-05	0.000525528	4.80631e-06	3.47047e-05	0.00709632	0.0365026	5.6727e-06	0.00105915
v38b6	Siphoviridae	-	-	CKD	3.15642e-07	1.18701e-06	0.0164197	0.0835866	1.78378e-06	2.69591e-06	0.0172759	0.0733002	0.00260056	0.227131
v38cd	Unclassified	2	M343,M0DF	CON	4.70223e-05	3.38898e-05	0.000130575	0.00109346	3.74775e-05	1.55643e-05	0.000484116	0.00460338	1.11109e-06	6.95586e-06
v38d7	Siphoviridae	-	-	CON	7.17318e-06	4.27756e-06	1.65778e-07	3.75013e-06	5.02703e-06	2.00292e-06	0.000284846	0.00313371	1.16996e-09	1.00222e-09
v38e6	Unclassified	1	M1C5	CON	1.14469e-05	6.87992e-06	3.77722e-05	0.000349801	7.90541e-06	2.95029e-06	0.00786197	0.0397602	4.76023e-06	2.39357e-07
v38e7	Myoviridae	1	M399	CKD	5.64246e-07	3.43701e-06	0.0011153	0.00759003	8.06306e-07	3.73099e-06	0.00683406	0.0361094	9.74435e-05	0.000316585
v38f0	Unclassified	-	-	CKD	6.48045e-07	4.32283e-06	7.15309e-07	1.03607e-05	3.24324e-07	1.66667e-06	0.0195949	0.0868424	2.67476e-07	2.34653e-10
v38f4	Siphoviridae	-	-	CKD	4.80447e-07	6.82087e-06	9.84519e-12	6.5746e-10	2.14414e-06	1.21287e-05	1.75244e-05	0.000347023	6.43929e-15	1.33412e-07
v38fb	Unclassified	2	M40A,M105	CKD	2.15726e-05	2.64449e-05	0.00889957	0.044539	1.05856e-05	1.58655e-05	0.0455918	0.153596	0.00357454	0.00144611
v3907	Unclassified	1	M399	CKD	1.68101e-05	3.04508e-05	0.00373917	0.0213963	4.86036e-06	1.97661e-05	0.00160271	0.0130987	7.80561e-05	0.00142401
v390c	Unclassified	1	M33E	CKD	9.2095e-06	3.63051e-05	9.25862e-09	2.50314e-07	1.92838e-05	5.15234e-05	0.000290318	0.00313371	7.43008e-11	3.90028e-11
v3910	Unclassified	1	M027	CKD	1.58045e-05	3.73563e-05	1.69872e-12	1.73473e-10	1.41757e-05	7.5348e-05	1.36081e-11	2.97672e-09	0	0
v3912	Unclassified	-	-	CKD	1.2933e-06	4.14567e-06	0.0343149	0.1326	1.96396e-06	3.99123e-06	0.000727444	0.00588691	0.000289515	1.12719e-05
v3935	Unclassified	-	-	CKD	2.09218e-05	2.7065e-05	0.0263719	0.111131	1.05e-05	3.12924e-05	0.0103796	0.0565982	0.00251924	0.0010744
v393f	Unclassified	4	M01A,M3F3,M41E,M0B5	CON	3.65922e-06	1.81102e-06	7.46509e-06	8.52848e-05	2.63108e-05	1.7155e-05	0.0222992	0.096675	2.76474e-06	0.20923
v394b	Unclassified	-	-	CKD	2.17877e-07	1.16929e-06	0.000275675	0.00240797	3.15315e-08	2.44737e-06	6.99913e-06	0.000170136	4.06465e-08	3.17602e-12
v394c	Unclassified	1	M2BC	CKD	5.44693e-07	1.31299e-06	0.0148668	0.0686164	5e-07	3.8538e-06	0.000207142	0.00263123	4.21609e-05	3.45142e-06
v3962	Siphoviridae	-	-	CKD	9.32961e-07	3.5748e-06	0.00271665	0.0170408	1.8018e-06	6.80409e-06	0.0256422	0.107724	0.000736445	0.831143
v3968	Unclassified	-	-	CKD	2.5419e-07	1.78543e-06	1.67302e-08	5.01467e-07	2.47748e-07	1.70731e-05	0.000269801	0.00266535	1.22432e-10	6.51812e-12
v396f	Siphoviridae	1	M14E	CKD	1.73184e-07	5.49213e-07	0.000795628	0.00495766	2.65766e-07	7.32456e-06	0.0115033	0.0565982	0.000115334	3.31834e-09
v3976	Siphoviridae	-	-	CKD	5.22346e-07	1.80906e-06	0.00156789	0.00989726	7.11712e-07	3.64035e-06	0.000344716	0.00412073	8.33999e-06	0.000512996
v3977	Siphoviridae	1	M35A	CKD	2.40223e-07	4.01575e-06	1.18943e-13	1.4083e-11	5.13514e-07	2.41813e-06	0.00278861	0.0201577	1.21014e-14	4.58655e-12
v3984	Unclassified	-	-	CKD	8.46369e-07	4.42717e-06	7.53118e-05	0.00071727	4.18919e-07	2.46784e-06	0.00219659	0.0160377	2.74856e-06	0.00057872
v3995	Podoviridae	-	-	CKD	2.31844e-06	6.30315e-06	0.0198936	0.0878418	6.58108e-06	1.05614e-05	0.00395908	0.0231322	0.000822974	0.0346776
v399d	Unclassified	1	M419	CKD	5.11173e-07	1.16732e-06	0.00581825	0.030079	2.56757e-07	6.26608e-06	0.000177928	0.00228733	1.53016e-05	6.4664e-05
v39a5	Unclassified	-	-	CKD	1.87989e-06	4.71654e-06	1.66796e-08	5.01467e-07	2.92342e-06	5.46491e-06	0.00379008	0.0231322	1.54784e-09	2.39829e-10
v39b9	Myoviridae	-	-	CKD	5.78212e-07	5.21457e-06	0.000385305	0.00260728	7.25225e-07	2.39181e-06	0.00519655	0.0292537	2.82743e-05	7.97558e-06
v39c7	Unclassified	-	-	CKD	2.7933e-07	2.02362e-06	2.42236e-05	0.000235517	6.57658e-07	6.56725e-06	0.000200038	0.00231822	9.76163e-08	1.4357e-10
v39d8	Unclassified	-	-	CKD	9.02235e-07	2.22835e-06	5.1053e-05	0.000572259	1.23423e-06	2.56725e-06	2.3241e-07	9.49703e-06	3.10363e-10	4.07429e-07
v39e6	Myoviridae	-	-	CON	1.41648e-05	9.14764e-06	1.25384e-10	5.3067e-09	4.21171e-06	2.49123e-06	1.78853e-05	0.000347023	7.79377e-14	9.30478e-13
v3a15	Siphoviridae	1	M215	CKD	4.84637e-06	1.11752e-05	2.3908e-15	4.23905e-13	4.02703e-06	1.37047e-05	2.08062e-11	6.63512e-09	0	0
v3a25	Siphoviridae	1	M4C1	CKD	1.04274e-05	4.73228e-05	3.36363e-07	5.69008e-06	2.96171e-05	7.06784e-05	0.0268268	0.10786	1.76171e-07	3.57769e-07
v3a2d	Unclassified	-	-	CKD	7.59777e-07	3.1063e-06	6.53364e-07	1.03607e-05	1.32883e-06	8.10819e-06	1.87493e-08	1.19177e-06	4.04676e-13	7.31187e-11
v3a30	Unclassified	-	-	CKD	4.02235e-07	1.22244e-06	0.00293964	0.0170408	5.85586e-07	2.53509e-06	0.0102902	0.0565982	0.000345026	0.0775508
v3a35	Siphoviridae	-	-	CKD	2.82123e-07	1.23425e-06	3.74591e-06	4.62905e-05	2.88288e-07	2.70175e-06	1.71534e-05	0.000347023	1.5722e-09	1.10416e-05
v3a36	Unclassified	1	M19C	CKD	2.35587e-05	4.14783e-05	5.46669e-06	7.13256e-05	3.31126e-05	7.15702e-05	0.00134137	0.00977675	1.44684e-07	1.17055e-06
v3a4f	Unclassified	1	M204	CKD	6.89944e-07	4.01969e-06	2.64493e-06	3.12099e-05	1.92342e-06	1.32895e-05	0.00300934	0.0231322	1.56395e-07	0.00100855
v3a56	Unclassified	-	-	CKD	9.32961e-07	3.07874e-06	0.00442215	0.0253836	4.05405e-07	5.58772e-06	0.0132338	0.0613371	0.000628884	0.00652925
v3a5b	Unclassified	-	-	CKD	1.60056e-06	6.47441e-06	0.00642824	0.0331788	4.45946e-07	3.26316e-06	7.54472e-06	0.000170136	8.65311e-07	0.000234008
v3a61	Myoviridae	-	-	CKD	2.43017e-07	5.84646e-07	0.0171784	0.0878418	1.03604e-07	2.65497e-06	1.72502e-05	0.000347023	4.75074e-06	3.07217e-07
v3a65	Unclassified	-	-	CKD	2.36313e-06	4.83268e-06	3.78003e-05	0.000349801	1.82432e-06	1.01491e-05	1.80233e-05	0.000347023	1.50612e-08	1.00074e-08
v3a67	Unclassified	5	M4A9,M3AD,M3AE,M428,M0C9	CKD	3.30726e-06	6.51181e-06	5.44541e-05	0.000572259	3.53604e-06	1.41988e-05	0.000139556	0.00184569	1.49672e-07	3.85231e-08
v3a8c	Unclassified	3	M4A9,M4B8,M17B	CKD	2.5257e-05	6.12717e-05	1.02349e-05	0.000110394	1.73559e-05	7.13947e-05	0.000241216	0.00263123	5.13997e-08	1.43177e-08
v3a8f	Unclassified	1	M42F	CKD	8.55587e-06	1.37264e-05	0.000646201	0.00459683	2.51351e-06	2.55409e-05	2.29979e-05	0.000467104	2.82728e-07	0.000326242
v3a96	Siphoviridae	3	M1B1,M4A4,M16D	CKD	2.01955e-06	6.45866e-06	2.40747e-09	8.42831e-08	2.84234e-06	8.96784e-06	1.2094e-07	5.84055e-06	1.06581e-14	4.59632e-14
v3aab	Myoviridae	2	M471,M42C	CKD	5.2514e-07	1.69291e-06	0.00110882	0.00759003	1.12613e-07	2.74854e-06	4.09853e-07	1.69274e-05	1.02306e-08	0.0235982
v3ab6	Unclassified	-	-	CKD	1.68156e-06	8.89961e-06	3.49391e-12	2.49729e-10	6.41441e-06	2.36287e-05	0.000597597	0.00524923	7.27196e-14	4.74065e-14
v3abe	Siphoviridae	1	M152	CKD	1.64525e-06	6.65551e-06	1.83157e-05	0.000189369	1.58559e-06	7.39766e-06	0.0017741	0.0130987	5.92762e-07	3.38102e-06
v3ae2	Siphoviridae	1	M418	CKD	2.17877e-07	5.57087e-07	0.000462156	0.00384627	1.66667e-07	8.39181e-07	0.000253433	0.00263123	1.98645e-06	1.82499e-06
v3aee	Unclassified	1	M50B	CKD	5.11173e-07	1.30512e-06	0.000156392	0.00121262	5.45045e-07	2.15497e-06	0.0460154	0.155745	9.24162e-05	0.473428
v3af8	Siphoviridae	-	-	CKD	2.93296e-07	1.26969e-06	0.00139515	0.00898117	4.90991e-07	1.79825e-06	0.0019233	0.013909	3.71058e-05	1.26002e-06
v3af9	Podoviridae	1	M16D	CKD	4.46927e-07	1.43307e-06	2.63426e-08	7.4293e-07	5.54054e-07	2.7193e-06	0.000203875	0.00232609	1.44738e-10	1.87428e-06
v3afb	Unclassified	1	M43B	CKD	1.52793e-06	1.09547e-05	1.79102e-10	9.22147e-09	1.61712e-06	1.66901e-05	7.261e-10	9.9495e-08	0	0
v3afc	Siphoviridae	1	M405	CKD	8.79888e-07	3.52362e-06	0.023691	0.0942336	1.84685e-07	3.55263e-06	0.00230285	0.0160377	0.0005901	0.403419
v3b04	Unclassified	1	M42C	CKD	1.61732e-06	5.24606e-06	0.0134184	0.0686164	1.60811e-06	6.5e-06	0.000107736	0.00154155	2.08851e-05	8.3665e-05
v3b06	Unclassified	1	M129	CKD	2.04469e-06	6.52559e-06	4.201e-08	1.11413e-06	3.20721e-06	2.01082e-05	6.66595e-11	1.39676e-08	1.11022e-16	1.22125e-15
v3b09	Unclassified	-	-	CKD	1.73184e-07	5.09843e-07	0.00356746	0.0213963	2.20721e-07	6.52047e-07	0.0166888	0.0723583	0.000638764	0.191541
v3b0a	Unclassified	-	-	CKD	1.67598e-07	5.5315e-07	0.00654014	0.0331788	6.30631e-08	6.28655e-07	0.000127031	0.00164759	1.24627e-05	0.000324309
v3b0e	Unclassified	2	M1A4,M1F0	CKD	2.7933e-07	1.67913e-06	3.86486e-05	0.00045769	1.93694e-07	1.07895e-06	0.000101671	0.00154155	7.99828e-08	8.60572e-05
v3b11	Unclassified	-	-	CKD	2.05307e-06	7.34843e-06	0.0330207	0.1326	2.31532e-06	5.79825e-06	1.09892e-05	0.000265855	5.74395e-06	7.16532e-07
v3b32	Unclassified	2	M4C5,M182	CKD	1.09888e-05	1.86752e-05	0.0419291	0.155408	1.44414e-05	2.08713e-05	0.00986287	0.0565982	0.00363533	0.00360675
v3b39	Unclassified	-	-	CON	6.89218e-05	3.42697e-05	0.000125771	0.00109346	4.70811e-05	3.09211e-05	0.0106726	0.0565982	1.94918e-05	0.000103176
v3b3d	Siphoviridae	-	-	CKD	8.60615e-06	1.34665e-05	0.0147337	0.0686164	1.77658e-05	3.57018e-05	0.00381671	0.0231322	0.000606542	0.000128295
v3b6a	Unclassified	-	-	CKD	7.40223e-07	1.54134e-06	0.000591711	0.00459683	5.04505e-07	1.57895e-06	0.0282008	0.119544	0.000200256	0.290588
v3b79	Unclassified	2	M401,M177	CKD	1.72626e-06	3e-06	0.00219887	0.0139661	1.11261e-06	1.99708e-06	0.0109443	0.0565982	0.00027999	0.000639291
v3b7d	Siphoviridae	-	-	CKD	4.30168e-07	1.3937e-06	0.027573	0.121499	6.21622e-07	2.2076e-06	0.0191292	0.0868424	0.00450835	0.0116759
v3b80	Unclassified	2	M390,M0A8	CKD	7.16201e-06	2.44902e-05	2.02842e-11	1.23407e-09	1.18153e-05	6.1345e-05	6.74477e-10	9.9495e-08	0	0
v3b86	Unclassified	1	M44C	CKD	4.07123e-05	5.42441e-05	0.00205307	0.0128835	3.93378e-05	5.24678e-05	0.00272722	0.0201577	7.33093e-05	3.91574e-05
v3b90	Unclassified	1	M201	CKD	7.2852e-05	0.00016399	2.78682e-10	9.86734e-09	9.82432e-05	0.000185263	0.000104691	0.00154155	9.38472e-13	8.59313e-14
v3b96	Unclassified	-	-	CKD	2.01927e-05	2.78445e-05	5.21548e-07	9.42444e-06	2.28198e-05	3.99971e-05	0.000262949	0.00263123	3.2516e-09	2.64232e-09
v3b9d	Siphoviridae	-	-	CKD	5.55866e-07	2.12402e-06	0.00117707	0.00844215	6.8018e-07	3.2807e-06	5.22013e-07	2.53178e-05	1.3647e-08	0.000106332
v3b9f	Siphoviridae	1	M31F	CKD	2.01117e-07	2.59646e-06	9.95043e-07	1.58275e-05	8.73874e-07	5.8538e-06	0.0112291	0.0565982	2.15756e-07	3.63692e-11
v3bb3	Inoviridae	1	M319	CON	5.5676e-05	2.53091e-05	1.07437e-13	1.4083e-11	2.78784e-05	1.09006e-05	2.16349e-09	2.07693e-07	0	0
v3bbd	Siphoviridae	3	M07E,M49B,M209	CKD	4.45251e-06	1.84291e-05	2.8074e-08	7.4293e-07	8.36036e-06	2.37485e-05	2.74343e-07	1.20041e-05	2.58016e-13	5.68656e-13
v3bc1	Unclassified	3	M0C9,M1A4,M1F0	CKD	1.22905e-07	7.32283e-07	2.65238e-05	0.000235517	9.00901e-08	6.08187e-07	2.88602e-05	0.000478627	1.68334e-08	1.15425e-08
v3bc2	Siphoviridae	-	-	CKD	2.55587e-06	7.79134e-06	1.4083e-12	1.73473e-10	7.36486e-06	1.71404e-05	1.32713e-07	6.28704e-06	0	0
v3bc6	Unclassified	1	M146	CKD	1.49721e-06	6.87598e-06	8.16419e-08	1.96004e-06	1.14414e-06	1.0269e-05	4.01853e-05	0.000800864	9.0035e-11	2.39808e-14
v3bc8	Unclassified	1	M16D	CKD	1.54637e-05	2.47402e-05	3.28295e-11	1.80716e-09	1.09099e-05	3.73713e-05	6.45391e-08	3.33892e-06	1.11022e-16	1.11022e-16
v3bca	Unclassified	1	M38A	CKD	9.63687e-07	1.30315e-05	5.84955e-06	7.41686e-05	6.84685e-07	9.04386e-06	2.21203e-07	9.49703e-06	3.67133e-11	1.76177e-07
v3bcc	Siphoviridae	2	M4A4,M16D	CKD	4.58101e-06	8.3563e-06	2.89473e-06	3.39306e-05	5.62613e-06	1.37836e-05	1.96061e-05	0.000390452	1.39572e-09	2.98669e-09
v3bcd	Unclassified	4	M4A9,M3AD,M44F,M15C	CKD	3.0419e-06	1.15315e-05	2.22495e-09	8.42831e-08	2.16216e-06	3.28947e-05	2.56722e-06	6.90259e-05	1.93068e-13	2.66132e-12
v3bd9	Myoviridae	-	-	CKD	2.01117e-07	4.56693e-07	0.0228502	0.0942336	1.3964e-07	7.48538e-07	0.0172858	0.0733002	0.00349033	0.00803794
v3beb	Siphoviridae	-	-	CON	2.12458e-05	1.12854e-05	2.01004e-05	0.000192344	7.87387e-06	6.0731e-06	0.000432606	0.0042391	1.70089e-07	3.95304e-08
v3bf2	Unclassified	-	-	CON	1.25391e-05	4.85039e-06	8.06468e-11	4.48701e-09	8e-06	6.02047e-06	0.000213985	0.00263123	5.64104e-13	6.33679e-11
v3bf4	Unclassified	1	M33E	CKD	2.98994e-05	6.6872e-05	2.33359e-11	1.23407e-09	3.09054e-05	6.60029e-05	1.52999e-05	0.000306418	1.31006e-14	1.42109e-14
v3bfc	Unclassified	7	M1F1,M317,M4EA,M3E4,M3EC,M49B,M4A1	CKD	5.50754e-05	0.000109707	1.25096e-10	5.3067e-09	6.54234e-05	0.000119374	0.00280253	0.0201577	1.0405e-11	3.17666e-11
v3c00	Siphoviridae	2	M003,M079	CKD	7.05587e-06	9.14173e-06	2.49545e-05	0.000235517	4.90541e-06	7.59942e-06	0.000264152	0.00263123	1.30764e-07	2.88753e-06
v3c05	Autographiviridae	1	M167	CON	9.35196e-06	4.22047e-06	0.00194452	0.0128835	1.88288e-06	1.50585e-06	0.0223844	0.096675	0.00048063	4.22721e-05
v3c27	Siphoviridae	-	-	CON	5.7486e-06	2.20276e-06	1.47125e-06	2.21464e-05	2.29279e-06	1.68421e-06	0.0275685	0.119544	7.30915e-07	4.68555e-08
v3c3f	Unclassified	6	M214,M36E,M465,M492,M494,M4E2	CKD	6.2933e-06	2.7626e-05	2.00131e-14	2.90426e-12	3.29279e-06	2.68947e-05	1.04229e-08	9.26029e-07	0	0
v3c50	Unclassified	-	-	CKD	1.10615e-06	3.15748e-06	9.52278e-05	0.000851784	8.10811e-07	8.0848e-06	0.00010323	0.00154155	1.9108e-07	1.88336e-06
v3c71	Unclassified	-	-	CKD	5.8743e-06	1.12657e-05	4.57681e-06	6.60285e-05	7.14865e-06	1.48099e-05	0.000316948	0.00402648	3.09724e-08	7.6694e-08
v3c72	Unclassified	-	-	CKD	1.27374e-06	1.81201e-05	4.96071e-06	6.60285e-05	6.3964e-07	1.00497e-05	3.06743e-06	7.82097e-05	3.94243e-10	3.65317e-08
v3cb7	Unclassified	1	M179	CON	7.65922e-06	5.09449e-06	0.00935593	0.044539	1.34865e-05	1.08099e-05	0.0170384	0.0732215	0.0015533	0.0566604
v3cbb	Unclassified	1	M175	CON	1.39218e-05	8.24606e-06	0.000941412	0.00684122	1.02883e-05	7.34211e-06	0.00707486	0.0365026	8.60473e-05	1.40257e-05
v3cbc	Myoviridae	-	-	CKD	2.68156e-07	1.20669e-06	0.000724722	0.00495766	6.21622e-07	8.88012e-06	0.0125344	0.059259	0.000114539	2.13954e-06
[truncated: 3,313 more rows]

## Sheet: Table S5
Table S5. Detailed information of the viral AMGs occurred in the CKD-enriched and HC-enriched vOTUs.
[truncated: 528 more rows]

[truncated: 1 more sheets: Table S6]
